# Supplementary material for: The Bos taurus–Bos indicus balance in fertility and milk related genes
Source: PLoS One. 2017 Aug 1;12(8):e0181930. doi: 10.1371/journal.pone.0181930 (PMC5538644; doi:10.1371/journal.pone.0181930)
Supplement: S3 Text — (TXT) [file pone.0181930.s003.txt]

Gene Chromosome SNP_Position Indicine Taurine
CLIC6            1    127885 2.764463e-01 7.235537e-01
RCAN1            1    351516 3.250000e-04 9.996750e-01
KCNE1            1    401945 3.443857e-02 9.655614e-01
C1H21ORF51       1    463174 1.265500e-01 8.734500e-01
MRPS6            1    671393 4.968880e-01 5.031120e-01
ITSN1            1    948551 7.633454e-01 2.366546e-01
SON              1   1234172 7.056070e-01 2.943930e-01
GART             1   1268841 8.282686e-01 1.717314e-01
TMEM50B          1   1329514 4.689255e-01 5.310745e-01
IFNGR2           1   1376932 6.009800e-01 3.990200e-01
IL10RB           1   1562257 4.556709e-01 5.443291e-01
IFNAR2           1   1597837 8.332150e-01 1.667850e-01
C1H21orf62       1   2029351 5.445544e-01 4.554456e-01
SYNJ1            1   2114142 4.938733e-01 5.061267e-01
H1C21ORF63       1   2260519 1.227698e-01 8.772302e-01
LOC530483        1   2384202 9.675780e-02 9.032422e-01
MRAP             1   2462297 1.615718e-01 8.384282e-01
HUNK             1   2784249 6.232153e-01 3.767847e-01
SFRS15           1   3051569 6.981362e-01 3.018638e-01
TIAM1            1   3491070 2.921719e-01 7.078281e-01
GRIK1            1   5450085 3.417468e-01 6.582532e-01
BACH1            1   6158195 1.439843e-01 8.560157e-01
H1C21ORF7        1   6366938 7.509074e-02 9.249093e-01
USP16            1   6491238 1.870100e-01 8.129900e-01
ZNF294           1   6549303 1.179556e-01 8.820444e-01
ADAMTS5          1   8814346 4.320640e-01 5.679360e-01
ADAMTS1          1   8954409 2.385667e-02 9.761433e-01
CYYR1            1   9245209 4.146345e-01 5.853655e-01
APP              1   9607122 2.285789e-01 7.714211e-01
GABPA            1  10034661 6.667733e-01 3.332267e-01
JAM2             1  10084582 3.594128e-01 6.405872e-01
MRPL39           1  10202348 2.906743e-01 7.093257e-01
NCAM2            1  14795765 2.811712e-01 7.188288e-01
PRSS7            1  18057855 5.320083e-01 4.679917e-01
CHODL            1  18211250 2.743414e-01 7.256586e-01
CXADR            1  18951849 1.257083e-01 8.742917e-01
USP25            1  20665339 2.861606e-01 7.138394e-01
SAMSN1           1  22126055 1.544358e-01 8.455642e-01
LOC518080        1  22313006 5.859272e-01 4.140728e-01
LOC100141134     1  22510052 2.146394e-01 7.853606e-01
ROBO2            1  24001042 3.221622e-01 6.778378e-01
ROBO1            1  25623041 2.751902e-01 7.248098e-01
LOC521010        1  28585622 6.220000e-02 9.378000e-01
LOC533763        1  28663070 2.577421e-01 7.422579e-01
GBE1             1  28909715 2.722172e-01 7.277828e-01
CADM2            1  33285504 3.235086e-01 6.764914e-01
VGLL3            1  34684996 1.820514e-01 8.179486e-01
CHMP2B           1  34974998 1.264888e-01 8.735112e-01
POU1F1           1  35014129 8.373625e-02 9.162637e-01
LOC613824        1  35675005 2.788727e-01 7.211273e-01
EPHA3            1  36718559 2.890453e-01 7.109547e-01
PROS1            1  37802156 2.160691e-01 7.839309e-01
ARL13B           1  37890811 1.522950e-01 8.477050e-01
NSUN3            1  37960609 4.440467e-01 5.559533e-01
TUBA3D           1  40541486 3.933413e-01 6.066588e-01
LOC616165        1  40704407 3.211297e-01 6.788703e-01
ARL6             1  41639553 3.273429e-02 9.672657e-01
LOC516526        1  41743416 2.261632e-01 7.738368e-01
MINA             1  41830647 4.220711e-01 5.779289e-01
LOC520166        1  41870746 5.009878e-01 4.990122e-01
ST3GAL6          1  42678712 4.003340e-01 5.996660e-01
DCBLD2           1  42743753 1.487149e-01 8.512851e-01
COL8A1           1  43541278 2.935548e-01 7.064452e-01
C1H3orf26        1  43732147 2.188531e-01 7.811469e-01
TMEM30C          1  44126988 5.011800e-01 4.988200e-01
TBC1D23          1  44199275 1.973795e-01 8.026205e-01
NIT2             1  44262618 7.165400e-01 2.834600e-01
TOMM70A          1  44293694 6.676200e-01 3.323800e-01
LNP1             1  44333561 8.182209e-01 1.817791e-01
LOC529036        1  44446453 1.037550e-01 8.962450e-01
EFHB             1  44646567 3.842600e-01 6.157400e-01
LOC532104        1  44754719 3.691778e-02 9.630822e-01
PCAF             1  44856489 4.374066e-01 5.625934e-01
SGOL1            1  44947568 2.151279e-01 7.848721e-01
TMEM45A          1  45280565 3.275939e-01 6.724061e-01
GPR128           1  45418083 1.730906e-01 8.269094e-01
TFG              1  45488489 3.240000e-04 9.996760e-01
ABI3BP           1  45667732 2.813862e-01 7.186138e-01
IMPG2            1  46094609 5.992927e-01 4.007073e-01
SENP7            1  46165719 5.129513e-01 4.870487e-01
ZBTB11           1  46382699 6.335350e-01 3.664650e-01
CEP97            1  46432609 5.631667e-01 4.368333e-01
FAM55C           1  46468910 5.339692e-01 4.660308e-01
ZPLD1            1  47144515 2.566712e-01 7.433288e-01
ALCAM            1  50331905 2.679935e-01 7.320065e-01
CBLB             1  50660012 2.988198e-01 7.011802e-01
Drosophila       1  52548574 3.589216e-01 6.410784e-01
CD47             1  53105127 6.153954e-01 3.846046e-01
IFT57            1  53296440 3.706596e-01 6.293404e-01
MYH15            1  53528573 1.250706e-01 8.749294e-01
LOC538580        1  53730721 5.719786e-01 4.280214e-01
DZIP3            1  53758540 5.457396e-01 4.542604e-01
LOC783546        1  53960829 2.858057e-01 7.141943e-01
TRAT1            1  53995142 3.832857e-03 9.961671e-01
LOC534360        1  56309075 7.017530e-01 2.982470e-01
CD96             1  56723987 3.303730e-01 6.696270e-01
PLCXD2           1  56843511 2.962541e-01 7.037459e-01
PHLDB2           1  57052347 2.327183e-01 7.672817e-01
TAGLN3           1  57180115 5.217667e-01 4.782333e-01
TMPRSS7          1  57227078 3.461248e-01 6.538752e-01
LOC613977        1  57279738 2.186658e-01 7.813342e-01
GCET2            1  57326224 6.760700e-02 9.323930e-01
SLC9A10          1  57349877 1.006600e-01 8.993400e-01
CD200            1  57572160 4.100000e-04 9.995900e-01
ATG3             1  57757808 8.333417e-01 1.666583e-01
SLC35A5          1  57787277 2.861743e-01 7.138257e-01
CCDC80           1  57820392 5.536056e-01 4.463944e-01
LOC529709        1  58086863 1.209964e-01 8.790036e-01
BOC              1  58431477 3.635236e-01 6.364764e-01
LOC513653        1  58471167 1.750317e-01 8.249683e-01
CCDC52           1  58585741 5.389341e-01 4.610659e-01
SIDT1            1  58663626 1.491625e-01 8.508375e-01
ATP6V1A          1  58882107 7.201333e-01 2.798667e-01
GRAMD1C          1  58963609 5.790669e-01 4.209331e-01
LOC532832        1  59091246 5.608874e-01 4.391126e-01
DRD3             1  59296945 3.532429e-01 6.467571e-01
LOC100140801     1  59373070 3.051963e-01 6.948037e-01
ZBTB20           1  59421161 2.133804e-01 7.866196e-01
GAP43            1  60856997 3.941371e-01 6.058629e-01
LSAMP            1  61035367 3.392293e-01 6.607707e-01
IGSF11           1  64357442 1.260542e-01 8.739458e-01
UPK1B            1  64576528 8.483357e-02 9.151664e-01
B4GALT4          1  64616752 7.499613e-01 2.500387e-01
LOC515490        1  64679248 3.120334e-01 6.879666e-01
TMEM39A          1  64809692 5.850700e-01 4.149300e-01
KTELC1           1  64843663 1.349536e-01 8.650464e-01
MGC152111        1  64870753 5.715486e-01 4.284514e-01
CD80             1  64897847 3.997778e-03 9.960022e-01
PLA1A            1  64945806 2.225367e-01 7.774633e-01
LOC531600        1  65058532 3.690815e-01 6.309185e-01
NR1I2            1  65206701 2.911982e-01 7.088018e-01
GSK3B            1  65248732 2.550360e-01 7.449640e-01
GPR156           1  65541292 5.779747e-01 4.220253e-01
FSTL1            1  65743906 6.921608e-01 3.078392e-01
HGD              1  65942786 3.209520e-01 6.790480e-01
RABL3            1  65991373 1.817355e-01 8.182645e-01
GTF2E1           1  66038646 3.105560e-01 6.894440e-01
STXBP5L          1  66217192 3.353395e-01 6.646605e-01
POLQ             1  66551714 9.594847e-02 9.040515e-01
HCLS1            1  66721297 5.081250e-01 4.918750e-01
LOC532923        1  66759099 7.495156e-01 2.504844e-01
IQCB1            1  66856834 8.213355e-01 1.786645e-01
EAF2             1  66901533 8.906111e-01 1.093889e-01
LOC516421        1  67039183 8.748763e-01 1.251238e-01
ILDR1            1  67082061 4.002890e-01 5.997110e-01
CD86             1  67143181 5.609517e-01 4.390483e-01
CASR             1  67257036 2.362849e-01 7.637151e-01
CCDC58           1  67408799 9.962617e-01 3.738333e-03
KPNA1            1  67478359 9.218657e-01 7.813429e-02
PARP9            1  67558300 9.925250e-01 7.475000e-03
PARP14           1  67615301 8.418210e-01 1.581790e-01
HSPBAP1          1  67664263 5.818853e-01 4.181147e-01
DIRC2            1  67725494 4.178745e-01 5.821255e-01
LOC784494        1  67839432 2.731936e-01 7.268064e-01
PDIA5            1  68016271 2.110203e-01 7.889797e-01
SEC22A           1  68171667 1.163473e-01 8.836527e-01
ADCY5            1  68261514 3.030810e-01 6.969190e-01
PTPLB            1  68469544 2.408448e-01 7.591552e-01
MYLK             1  68579776 3.507557e-01 6.492443e-01
CCDC14           1  68894408 8.396762e-02 9.160324e-01
ROPN1            1  68956415 5.980533e-01 4.019467e-01
LOC540675        1  69108416 1.916495e-01 8.083505e-01
UMPS             1  69732097 4.629358e-01 5.370642e-01
ITGB5            1  69802046 2.380708e-01 7.619292e-01
HEG1             1  70033005 7.506271e-01 2.493729e-01
SLC12A8          1  70126409 6.249847e-01 3.750153e-01
ZNF148           1  70289558 7.205211e-01 2.794789e-01
SNX4             1  70507176 1.059773e-01 8.940227e-01
OSBPL11          1  70574932 2.168089e-01 7.831911e-01
LMLN             1  70742724 3.364500e-01 6.635500e-01
IQCG             1  70792585 1.748113e-01 8.251887e-01
LRCH3            1  70841975 5.591650e-02 9.440835e-01
FYTTD1           1  70955192 5.843750e-03 9.941562e-01
LOC508354        1  70996099 3.296294e-02 9.670371e-01
MUC20            1  71074404 4.418182e-04 9.995582e-01
LOC786701        1  71095882 2.089353e-01 7.910647e-01
TNK2             1  71207768 5.577814e-01 4.422186e-01
TFRC             1  71259055 1.703167e-01 8.296833e-01
ZDHHC19          1  71399202 8.278417e-01 1.721583e-01
PCYT1A           1  71432288 5.173143e-01 4.826857e-01
TCTEX1D2         1  71491212 4.317057e-01 5.682943e-01
UBXD7            1  71548758 5.080140e-01 4.919860e-01
LOC533064        1  71709372 5.451000e-02 9.454900e-01
LRRC33           1  71764838 1.120900e-01 8.879100e-01
LOC513673        1  71932575 5.342857e-04 9.994657e-01
LOC785291        1  72121569 2.726561e-01 7.273439e-01
BDH1             1  72573950 2.943510e-01 7.056490e-01
ACAP2            1  72758347 2.768234e-01 7.231766e-01
C1H3ORF21        1  72938005 3.063751e-01 6.936249e-01
LSG1             1  73485912 4.446256e-01 5.553744e-01
TMEM44           1  73517452 8.295233e-01 1.704767e-01
ATP13A3          1  73679037 6.282338e-01 3.717663e-01
OPA1             1  74387065 4.716867e-01 5.283133e-01
ATP13A4          1  74507656 4.637135e-01 5.362865e-01
ATP13A5          1  74636211 2.471820e-01 7.528180e-01
LOC519376        1  75113233 5.399359e-01 4.600641e-01
FGF12            1  75290438 3.587146e-01 6.412854e-01
CCDC50           1  76546540 7.600953e-01 2.399047e-01
UTS2D            1  76665917 4.091538e-03 9.959085e-01
OSTN             1  76685573 9.005696e-02 9.099430e-01
IL1RAP           1  77225517 1.483562e-01 8.516438e-01
CLDN16           1  77468340 1.543338e-01 8.456662e-01
CLDN1            1  77598289 3.678700e-01 6.321300e-01
LEPREL1          1  77764050 1.359385e-01 8.640615e-01
LOC615335        1  78015995 4.397039e-01 5.602961e-01
TPRG1            1  78604641 4.248007e-01 5.751993e-01
LPP              1  79042887 4.154245e-01 5.845755e-01
BCL6             1  80184076 1.107143e-03 9.988929e-01
MASP1            1  80596470 1.796332e-01 8.203668e-01
ST6GAL1          1  80788876 5.734421e-01 4.265579e-01
KNG1             1  81097705 3.155123e-01 6.844877e-01
TBCCD1           1  81256228 2.722789e-01 7.277211e-01
DGKG             1  81534259 2.777164e-01 7.222836e-01
ETV5             1  81726698 2.982594e-01 7.017406e-01
IGF2BP2          1  81994835 2.954640e-01 7.045360e-01
SENP2            1  82176939 8.072710e-01 1.927290e-01
LIPH             1  82240344 3.152138e-01 6.847862e-01
TMEM41A          1  82286712 1.422143e-01 8.577857e-01
MAP3K13          1  82300378 3.060987e-01 6.939013e-01
EHHADH           1  82468782 3.079914e-01 6.920086e-01
LOC615631        1  82575648 3.453421e-01 6.546579e-01
VPS8             1  82705679 3.890132e-01 6.109868e-01
EIF4GI           1  83468064 1.758183e-01 8.241817e-01
ECE2             1  83509472 5.717156e-01 4.282844e-01
GCN20            1  83573272 4.287671e-01 5.712329e-01
ABCC5            1  83736980 7.012490e-01 2.987510e-01
PARL             1  83859398 2.740791e-01 7.259209e-01
YEATS2           1  83927640 4.714412e-01 5.285588e-01
KLHL24           1  84066782 6.669183e-01 3.330817e-01
LOC527363        1  84165644 1.559900e-01 8.440100e-01
LOC100139125     1  84330094 5.297092e-01 4.702908e-01
B3GNT5           1  84368935 4.675618e-01 5.324382e-01
LAMP3            1  84537488 3.521417e-01 6.478583e-01
MCCC1            1  84577183 3.022843e-01 6.977157e-01
DCUN1D1          1  84655658 3.735943e-01 6.264057e-01
ATP11B           1  84728666 4.339435e-01 5.660565e-01
LOC784318        1  85694925 1.095767e-01 8.904233e-01
FXR1             1  86680866 6.475706e-01 3.524294e-01
LOC534432        1  86953323 6.682917e-01 3.317083e-01
PEX5L            1  87718911 5.524081e-01 4.475919e-01
LOC100141289     1  87976247 5.282288e-01 4.717712e-01
ACTL6A           1  88133420 9.700000e-04 9.990300e-01
GNB4             1  88225008 1.955106e-01 8.044894e-01
LOC515180        1  88265591 3.908468e-01 6.091532e-01
ZMAT3            1  88635153 2.384615e-04 9.997615e-01
KCNMB2           1  88784776 5.571763e-01 4.428237e-01
TBL1XR1          1  90516799 3.816157e-01 6.183843e-01
NAALADL2         1  92116095 3.090450e-01 6.909550e-01
NLGN1            1  93623269 3.602733e-01 6.397267e-01
SPATA16          1  94988909 1.579876e-01 8.420124e-01
ECT2             1  95477262 4.671833e-01 5.328167e-01
NCEH1            1  95586572 3.044726e-01 6.955274e-01
FNDC3B           1  95893427 4.521719e-01 5.478281e-01
PLD1             1  96548113 5.830358e-01 4.169642e-01
TNIK             1  96787885 2.511187e-01 7.488813e-01
EIF5A2           1  97307615 7.273846e-02 9.272615e-01
SLC7A14          1  97650411 3.518127e-01 6.481873e-01
CLDN11           1  97787559 3.755237e-01 6.244763e-01
SKIL             1  97824415 1.995740e-01 8.004260e-01
PRKCI            1  97884367 5.517500e-02 9.448250e-01
PHC3             1  97987795 2.545238e-01 7.454762e-01
TLOC1            1  98177097 3.333922e-01 6.666078e-01
EVI1             1  99078843 5.285247e-01 4.714753e-01
LOC100139843     1  99345463 3.348242e-01 6.651758e-01
GOLIM4           1 100159837 2.114156e-01 7.885844e-01
MGC133804        1 100348072 1.882400e-01 8.117600e-01
SERPINI1         1 100458484 6.909353e-01 3.090647e-01
PDCD10           1 100540902 2.015620e-01 7.984380e-01
MGC151671        1 100619456 1.916473e-01 8.083527e-01
WDR49            1 100721207 2.575475e-01 7.424525e-01
pancpin          1 100791601 5.299488e-01 4.700512e-01
LOC617991        1 100896569 3.721275e-01 6.278725e-01
ZBBX             1 100970205 4.188114e-01 5.811886e-01
BCHE             1 102339987 4.699168e-01 5.300832e-01
SI               1 103089557 3.964634e-01 6.035366e-01
LOC525044        1 106701255 2.719608e-01 7.280392e-01
C3orf57          1 106853896 5.006800e-01 4.993200e-01
NMD3             1 106973350 5.547789e-01 4.452211e-01
B3GALNT1         1 107185516 4.440837e-01 5.559163e-01
PPM1L            1 107241380 4.649382e-01 5.350618e-01
KPNA4            1 107776221 6.417571e-01 3.582429e-01
IFT80            1 107938126 7.179107e-01 2.820893e-01
LOC511229        1 108238810 4.513435e-02 9.548657e-01
SCHIP1           1 108382774 1.406678e-01 8.593322e-01
LOC527469        1 109539545 3.542529e-01 6.457471e-01
MFSD1            1 109559446 5.215127e-01 4.784873e-01
RARRES1          1 109663988 2.585533e-01 7.414467e-01
GFM1             1 109706655 2.862367e-01 7.137633e-01
MLF1             1 109765326 7.811100e-01 2.188900e-01
RSRC1            1 109821059 5.938607e-01 4.061393e-01
VEPH1            1 111042662 4.065317e-01 5.934683e-01
Cyclin-L         1 111316985 2.142333e-01 7.857667e-01
LOC527401        1 111446583 5.575962e-01 4.424038e-01
LOC785790        1 111565468 4.998533e-01 5.001467e-01
TIPARP           1 111829653 9.999950e-01 5.000000e-06
KCNAB1           1 112013624 4.824995e-01 5.175005e-01
GMPS             1 112637797 3.202594e-02 9.679741e-01
SLC33A1          1 112732020 2.123633e-01 7.876367e-01
PLCH1            1 112844099 2.705497e-01 7.294503e-01
MME              1 113388031 6.466052e-01 3.533948e-01
DHX36            1 114237201 3.920548e-01 6.079452e-01
LOC531741        1 114292409 2.466331e-01 7.533669e-01
MBNL1            1 116240443 2.665443e-01 7.334557e-01
AADAC            1 116950618 6.663367e-01 3.336633e-01
MED12L           1 117547653 3.104583e-03 9.968954e-01
P2RY12           1 117588730 2.479576e-01 7.520424e-01
GPR87            1 117716901 1.478140e-01 8.521860e-01
P2RY14           1 117784871 3.749594e-01 6.250406e-01
CLRN1            1 118099393 2.370887e-01 7.629113e-01
LOC785659        1 118299566 2.959243e-01 7.040757e-01
LOC617569        1 118342696 1.721978e-01 8.278022e-01
EIF2A            1 118494096 5.382708e-01 4.617292e-01
TSC22D2          1 118611969 7.751308e-02 9.224869e-01
RNF13            1 119161498 5.951484e-02 9.404852e-01
LOC785299        1 119307656 3.035656e-01 6.964344e-01
COMMD2           1 119343797 3.702567e-01 6.297433e-01
WWTR1            1 119437020 3.650726e-01 6.349274e-01
TM4SF4           1 119603193 3.743573e-01 6.256427e-01
TM4SF18          1 119801617 5.038467e-01 4.961533e-01
LOC526230        1 119842689 8.435000e-02 9.156500e-01
ferroxidase      1 119898338 2.052764e-01 7.947236e-01
HPS3             1 119946484 4.865410e-01 5.134590e-01
HLTF             1 120013744 8.573227e-02 9.142677e-01
GYG1             1 120090702 1.879958e-01 8.120042e-01
CPA3             1 120236766 5.703673e-01 4.296327e-01
CPB1             1 120280998 2.359970e-01 7.640030e-01
AGTR1            1 120402720 5.052970e-01 4.947030e-01
LOC781192        1 120524794 5.274336e-01 4.725664e-01
PLSCR5           1 122820346 2.861211e-01 7.138789e-01
PLSCR1           1 122910153 2.339333e-01 7.660667e-01
PLOD2            1 123323140 3.896615e-01 6.103385e-01
LOC509304        1 125862462 2.339762e-01 7.660238e-01
SLC9A9           1 126040434 2.423004e-01 7.576996e-01
SR140            1 126942521 7.274509e-01 2.725491e-01
PCOLCE2          1 127162536 4.923990e-01 5.076010e-01
TRPC1            1 127262305 2.785192e-01 7.214808e-01
PLS1             1 127322576 1.818070e-01 8.181930e-01
ATR              1 127470199 4.256454e-01 5.743546e-01
XRN1             1 127593231 4.003545e-01 5.996455e-01
GK5              1 127736801 6.000953e-01 3.999047e-01
ATP1B3           1 128060077 8.138667e-01 1.861333e-01
GRK7             1 128143903 7.750811e-01 2.249189e-01
RASA2            1 128344943 1.872342e-01 8.127658e-01
LOC537248        1 128687847 5.003367e-01 4.996633e-01
SPSB4            1 128830146 1.691250e-01 8.308750e-01
TRIM42           1 129262767 5.068662e-01 4.931337e-01
LOC615184        1 129388513 1.233338e-01 8.766662e-01
LOC530999        1 129558472 2.741789e-01 7.258211e-01
NMNAT3           1 130431134 4.374873e-01 5.625127e-01
KPNA6            1 130554084 2.608761e-01 7.391239e-01
RBP1             1 130590126 1.712233e-01 8.287767e-01
RBP2             1 130686484 1.708880e-01 8.291120e-01
COPB2            1 130766019 3.007020e-01 6.992980e-01
PIK3CB           1 131363073 2.121926e-01 7.878074e-01
CEP70            1 131580342 4.199643e-03 9.958004e-01
LOC530157        1 131670404 8.743000e-02 9.125700e-01
MRAS             1 131765126 2.889378e-01 7.110622e-01
TXNDC6           1 131853658 2.992417e-01 7.007583e-01
ARMC8            1 131884646 3.321003e-01 6.678997e-01
DZIP1L           1 132103545 2.441750e-01 7.558250e-01
CLDN18           1 132173763 1.739708e-01 8.260292e-01
IL20RB           1 133271429 2.426923e-03 9.975731e-01
NCK1             1 133320491 6.388879e-01 3.611121e-01
LOC539234        1 133527757 4.179898e-01 5.820102e-01
PCCB             1 134036800 1.730093e-01 8.269907e-01
MSL2L1           1 134194361 3.335383e-01 6.664617e-01
PPP2R3A          1 134223869 2.374370e-01 7.625630e-01
EPHB1            1 135194234 2.807428e-01 7.192572e-01
LOC521932        1 135873154 5.852517e-01 4.147483e-01
AMOTL2           1 136058960 1.800000e-04 9.998200e-01
RYK              1 136208810 3.761941e-01 6.238059e-01
SLCO2A1          1 136441757 4.723123e-01 5.276877e-01
RAB6B            1 136572424 6.043674e-02 9.395633e-01
TF               1 136682951 2.389524e-01 7.610476e-01
LOC525947        1 136746704 1.241231e-01 8.758769e-01
TOPBP1           1 136832697 1.248258e-01 8.751742e-01
BFSP2            1 137030521 4.047230e-01 5.952770e-01
TMEM108          1 137109955 3.043557e-01 6.956443e-01
NPHP3            1 137903188 2.178964e-01 7.821036e-01
ACAD11           1 137994129 3.343706e-01 6.656294e-01
DNAJC13          1 138139229 2.130135e-01 7.869865e-01
ACPP             1 138351263 2.292621e-01 7.707379e-01
eag-related      1 138575363 1.626339e-01 8.373661e-01
LOC782861        1 139159980 6.125024e-01 3.874976e-01
MRPL3            1 139879732 2.153739e-01 7.846261e-01
NEK11            1 140148396 2.267555e-01 7.732445e-01
ATP2C1           1 140368482 4.819479e-01 5.180521e-01
BRWD1            1 140743167 6.297659e-01 3.702341e-01
SETMAR           1 140922421 2.498992e-01 7.501008e-01
WRB              1 140945392 1.158571e-03 9.988414e-01
LCA5L            1 140976578 5.791014e-01 4.208986e-01
SH3BGR           1 141030093 4.458600e-01 5.541400e-01
LOC511594        1 141351312 3.734492e-01 6.265508e-01
PCP4             1 141460090 4.261354e-01 5.738646e-01
LOC784030        1 141659834 3.624291e-01 6.375709e-01
LOC514757        1 141677986 4.270940e-01 5.729060e-01
BACE2            1 142877042 1.289440e-01 8.710560e-01
LOC514701        1 143046767 3.231500e-02 9.676850e-01
MX2              1 143124666 2.020111e-02 9.797989e-01
MX1              1 143178863 4.620155e-01 5.379845e-01
TMPRSS2          1 143211930 4.152630e-01 5.847370e-01
RIPK4            1 143511723 3.408300e-02 9.659170e-01
LOC514566        1 143569660 6.039065e-01 3.960935e-01
C2CD2            1 143649670 2.813340e-01 7.186660e-01
ABCG1            1 143992917 4.293139e-01 5.706861e-01
UBASH3A          1 144262090 3.927050e-01 6.072950e-01
RSPH1            1 144321788 2.786557e-01 7.213443e-01
LOC511558        1 144364045 1.502446e-01 8.497554e-01
PDE9A            1 144496398 4.607311e-01 5.392689e-01
WDR4             1 144660356 4.927645e-01 5.072355e-01
NDUFV3           1 144694194 4.646667e-03 9.953533e-01
PKNOX1           1 144752828 1.112100e-01 8.887900e-01
CBS              1 144790681 2.799870e-01 7.200130e-01
PTTG1IP          1 145058604 1.690600e-01 8.309400e-01
ITGB2            1 145105905 4.285143e-01 5.714857e-01
C1H21ORF70       1 145153917 2.740227e-01 7.259773e-01
PFKL             1 145772765 1.135250e-01 8.864750e-01
C1H21ORF2        1 145803338 5.800000e-04 9.994200e-01
TRPM2            1 145830735 3.381800e-01 6.618200e-01
HSF2BP           1 146347335 8.950667e-02 9.104933e-01
LOC510240        1 146440702 3.091667e-02 9.690833e-01
PDXK             1 146490027 2.331150e-01 7.668850e-01
AGPAT3           1 146708386 1.722817e-01 8.277183e-01
TMEM1            1 146768674 3.096027e-01 6.903973e-01
COL18A1          1 146993125 4.356235e-01 5.643765e-01
SLC19A1          1 147044573 2.873929e-01 7.126071e-01
PCBP3            1 147133696 2.620175e-01 7.379825e-01
COL6A1           1 147403437 1.119860e-01 8.880140e-01
C1H21ORF56       1 147601509 1.698571e-03 9.983014e-01
LSS              1 147625402 3.901357e-02 9.609864e-01
MCM3AP           1 147665609 2.157443e-01 7.842557e-01
LOC510855        1 147737756 1.741817e-01 8.258183e-01
PCNT             1 147820754 4.299186e-01 5.700814e-01
DIP2A            1 147883938 2.231256e-01 7.768744e-01
PRMT2            1 148061242 1.156879e-01 8.843121e-01
LOC522736        1 148125684 1.207792e-01 8.792208e-01
FBXO25           1 148268200 1.419929e-01 8.580071e-01
LOC614166        1 148301552 7.061363e-01 2.938637e-01
RUNX1            1 148683216 2.335355e-01 7.664645e-01
SETD4            1 150027251 2.428246e-01 7.571754e-01
DOPEY2           1 150168971 1.888366e-01 8.111634e-01
MORC3            1 150308579 2.497900e-01 7.502100e-01
CHAF1B           1 150363389 1.995722e-01 8.004278e-01
LOC782260        1 150698082 4.437086e-01 5.562914e-01
LOC534247        1 150747465 2.713658e-01 7.286342e-01
HLCS             1 150885204 1.983057e-01 8.016943e-01
PIGP             1 151008053 4.591156e-01 5.408844e-01
TTC3             1 151037139 8.634273e-02 9.136573e-01
DSCR3            1 151165856 5.207783e-01 4.792217e-01
DYRK1A           1 151320402 4.022915e-01 5.977085e-01
KCNJ6            1 151519789 2.841415e-01 7.158585e-01
ERG              1 152378580 1.822716e-01 8.177284e-01
ETS2             1 152874635 6.663550e-01 3.336450e-01
PIK3R4           1 153232790 4.497241e-01 5.502759e-01
LOC530102        1 153323362 2.030973e-01 7.969027e-01
LOC785805        1 153531650 3.265166e-01 6.734834e-01
LOC527882        1 153782324 1.922417e-01 8.077583e-01
CAPN7            1 153970730 2.783840e-01 7.216160e-01
SH3BP5           1 154024260 3.318374e-01 6.681626e-01
METTL6           1 154171204 7.452500e-02 9.254750e-01
COLQ             1 154217849 2.803689e-01 7.196311e-01
HACL1            1 154340116 4.914908e-01 5.085092e-01
BTD              1 154377666 1.282261e-01 8.717739e-01
ANKRD28          1 154452873 1.954596e-01 8.045404e-01
GALNTL2          1 154924437 3.399353e-01 6.600647e-01
OXNAD1           1 155019351 3.211354e-01 6.788646e-01
RFTN1            1 155175167 3.771910e-01 6.228090e-01
PLCL2            1 155621240 2.634501e-01 7.365499e-01
TBC1D5           1 155835816 4.107391e-01 5.892609e-01
SATB1            1 157173281 2.742429e-01 7.257571e-01
GLULD1           2    238962 5.213130e-01 4.786870e-01
LOC524289        2    347784 3.262252e-01 6.737748e-01
HERC2            2    645637 4.096265e-01 5.903735e-01
NIPA1            2    916910 1.518920e-01 8.481080e-01
LOC100141021     2    997590 1.251377e-01 8.748623e-01
TUBGCP5          2   1164256 2.155057e-01 7.844943e-01
LOC616887        2   1401906 3.080817e-01 6.919183e-01
ARHGEF4          2   1464031 3.561036e-01 6.438964e-01
MGC148679        2   1795004 4.123200e-01 5.876800e-01
PLEKHB2          2   1849456 3.103392e-01 6.896608e-01
LOC518563        2   4111495 3.554567e-01 6.445433e-01
UGCGL1           2   4225318 3.822093e-01 6.177907e-01
LOC535754        2   4384547 3.793928e-01 6.206072e-01
POLR2D           2   4554036 4.715000e-03 9.952850e-01
WDR33            2   4610035 6.083637e-01 3.916363e-01
LIMS2            2   4790023 5.805022e-01 4.194978e-01
LOC522053        2   4819719 4.800722e-01 5.199278e-01
IWS1             2   4945936 5.052787e-01 4.947213e-01
MAP3K2           2   5134381 3.571055e-01 6.428945e-01
ERCC3            2   5181488 5.884923e-01 4.115077e-01
LOC617338        2   5231600 9.352900e-02 9.064710e-01
BIN1             2   5354593 1.139121e-01 8.860879e-01
LOC785014        2   5434775 1.763542e-01 8.236458e-01
NAB1             2   5569118 6.598033e-01 3.401967e-01
LOC506133        2   5732701 3.339550e-01 6.660450e-01
LOC534463        2   5753607 3.396428e-01 6.603572e-01
INPP1            2   5868217 2.762350e-01 7.237650e-01
HIBCH            2   5913116 4.702811e-01 5.297189e-01
MGC128040        2   6040136 3.794332e-01 6.205668e-01
PMS1             2   6402059 5.108471e-01 4.891529e-01
OSGEPL1          2   6531561 2.184338e-01 7.815663e-01
SLC40A1          2   6720379 1.822478e-01 8.177522e-01
LOC786541        2   6741016 2.427481e-01 7.572519e-01
WDR75            2   6874864 5.199174e-02 9.480083e-01
LOC538590        2   7138566 3.761119e-01 6.238881e-01
COL3A1           2   7319112 8.872811e-01 1.127189e-01
GULP1            2   7833759 3.639130e-01 6.360870e-01
TFPI             2   8789059 5.443614e-01 4.556386e-01
CALCRL           2   8901875 1.934846e-01 8.065154e-01
LOC614438        2   9566888 1.043400e-01 8.956600e-01
ITGAV            2   9652554 2.752892e-01 7.247108e-01
ZC3H15           2   9848888 2.044797e-01 7.955203e-01
LOC787276        2  11595211 1.641205e-01 8.358795e-01
NUP35            2  13455432 8.987380e-01 1.012620e-01
DUSP19           2  13505439 3.549333e-01 6.450667e-01
LOC787496        2  13577507 1.484347e-01 8.515653e-01
LOC510404        2  13622998 2.487125e-01 7.512875e-01
FRZB             2  13727260 2.023594e-01 7.976406e-01
DNAJC10          2  13826476 3.301106e-01 6.698894e-01
PDE1A            2  14176386 2.123031e-01 7.876969e-01
LOC784202        2  14507279 1.578847e-01 8.421153e-01
SSFA2            2  14690055 1.506611e-01 8.493389e-01
LOC617767        2  15053737 1.537180e-01 8.462820e-01
ITGA4            2  15115774 4.557144e-01 5.442856e-01
UBE2E3           2  15670330 3.582250e-01 6.417750e-01
LOC781016        2  16821184 7.408184e-01 2.591816e-01
ZNF385B          2  17084188 2.676656e-01 7.323344e-01
SESTD1           2  17627839 6.844181e-01 3.155819e-01
CCDC141          2  17848014 3.260406e-01 6.739594e-01
LOC540561        2  18054390 2.243623e-01 7.756377e-01
PLEKHA3          2  18385248 2.867786e-01 7.132214e-01
OSBPL6           2  18483071 3.510633e-01 6.489367e-01
PDE11A           2  18824942 5.370140e-01 4.629860e-01
AGPS             2  19344995 5.449855e-01 4.550145e-01
NFE2L2           2  19662790 3.087900e-01 6.912100e-01
MTX2             2  20602668 8.243836e-01 1.756164e-01
KIAA1715         2  20942630 5.952967e-01 4.047033e-01
ATF2             2  21733481 5.495312e-01 4.504688e-01
LOC783165        2  21853551 6.320088e-01 3.679912e-01
CHN1             2  21884395 5.326102e-01 4.673898e-01
WIPF1            2  22253973 2.579287e-01 7.420712e-01
GPR155           2  22356469 1.544377e-01 8.455623e-01
SCRN3            2  22401183 3.352250e-01 6.647750e-01
LOC534057        2  22433368 2.876425e-01 7.123575e-01
OLA1             2  22567518 2.591848e-01 7.408153e-01
SP3              2  22852285 8.345983e-01 1.654017e-01
LOC519251        2  23450103 2.576600e-01 7.423400e-01
RAPGEF4          2  23647148 2.574987e-01 7.425013e-01
PDK1             2  24066925 8.590829e-01 1.409171e-01
ITGA6            2  24132415 2.146397e-01 7.853603e-01
MAP1D            2  24513664 2.803459e-02 9.719654e-01
HAT1             2  24614114 5.000133e-01 4.999867e-01
SLC25A12         2  24681418 3.185084e-01 6.814916e-01
DYNC1I2          2  24806784 3.334308e-01 6.665692e-01
METTL8           2  25071182 8.661580e-01 1.338420e-01
TLK1             2  25318848 2.019915e-01 7.980085e-01
GORASP2          2  25565627 2.502321e-01 7.497679e-01
GAD1             2  25647063 1.118628e-01 8.881372e-01
MGC152346        2  25705379 1.756667e-03 9.982433e-01
MYO3B            2  25865352 3.491574e-01 6.508426e-01
LOC537932        2  26362611 6.672995e-01 3.327005e-01
LOC100140861     2  26621137 1.773633e-01 8.226367e-01
PPIG             2  26708611 3.332133e-01 6.667867e-01
FASTKD1          2  26740469 6.259562e-01 3.740438e-01
BBS5             2  26800916 1.888382e-01 8.111618e-01
LOC533181        2  26937086 1.572893e-01 8.427107e-01
DHRS9            2  27116359 3.825613e-01 6.174388e-01
ABCB11           2  27176272 2.887796e-01 7.112204e-01
NOSTRIN          2  27318318 3.148103e-01 6.851897e-01
LASS6            2  27408232 1.854676e-01 8.145324e-01
STK39            2  27927750 2.409000e-01 7.591000e-01
LOC506090        2  29082149 2.567759e-01 7.432241e-01
SCN7A            2  29934368 4.110631e-01 5.889369e-01
SCN9A            2  30093918 2.197324e-01 7.802676e-01
SCN1A            2  30320936 1.924602e-01 8.075398e-01
TTC21B           2  30434312 3.420897e-01 6.579103e-01
GALNT3           2  30616358 3.858600e-01 6.141400e-01
CSRNP3           2  30716467 2.811942e-01 7.188058e-01
SCN2A            2  30983429 2.442406e-01 7.557594e-01
SCN3A            2  31165022 2.669261e-01 7.330739e-01
SLC38A11         2  31391437 1.863855e-01 8.136145e-01
COBLL1           2  31533028 2.915146e-01 7.084854e-01
GRB14            2  31797120 7.885674e-01 2.114326e-01
FIGN             2  32730696 2.679959e-01 7.320041e-01
KCNH7            2  33936365 4.492841e-01 5.507159e-01
GCA              2  34175608 2.932771e-01 7.067229e-01
IFIH1            2  34220740 5.085147e-01 4.914853e-01
FAP              2  34299992 1.792469e-01 8.207531e-01
GCG              2  34397196 1.727783e-01 8.272217e-01
DPP4             2  34488282 1.315221e-01 8.684779e-01
SLC4A10          2  34580571 5.141254e-01 4.858746e-01
PSMD14           2  35078302 8.082871e-01 1.917129e-01
TANK             2  35247208 7.172427e-01 2.827573e-01
RBMS1            2  35959842 3.763422e-01 6.236578e-01
ITGB6            2  36255358 4.821141e-01 5.178859e-01
PLA2R1           2  36372986 3.739000e-01 6.261000e-01
LOC780964        2  36483235 4.403500e-01 5.596500e-01
LY75             2  36560191 2.760923e-01 7.239077e-01
MARCH7           2  36683442 3.908417e-01 6.091583e-01
BAZ2B            2  36820820 4.271529e-01 5.728471e-01
WDSUB1           2  37169823 8.549493e-01 1.450507e-01
LOC507983        2  37242351 4.312956e-01 5.687044e-01
PKP4             2  37831786 2.655107e-01 7.344893e-01
CCDC148          2  38095386 4.994924e-01 5.005076e-01
UPP2             2  38325938 2.200316e-01 7.799684e-01
ACVR1C           2  38556086 7.178700e-01 2.821300e-01
CYTIP            2  38681236 4.078953e-01 5.921047e-01
GALNT5           2  38798301 1.378786e-01 8.621214e-01
ACVR1            2  39288063 4.740900e-01 5.259100e-01
GPD2             2  39765147 3.942283e-01 6.057717e-01
KCNJ3            2  41362243 3.178786e-01 6.821214e-01
GALNT13          2  41795290 3.202037e-01 6.797963e-01
ARL6IP6          2  43552039 7.491912e-01 2.508088e-01
LOC789338        2  43588447 5.172824e-01 4.827176e-01
LOC788312        2  43714131 4.406446e-01 5.593554e-01
STAM2            2  44123296 4.540282e-01 5.459718e-01
CACNB4           2  44187642 3.183631e-01 6.816369e-01
ARL5A            2  44470172 1.544531e-01 8.455469e-01
NEB              2  44551138 4.390498e-01 5.609502e-01
RIF1             2  44763629 3.350247e-01 6.649753e-01
NMI              2  44934648 2.495556e-03 9.975044e-01
RND3             2  45802913 3.701337e-01 6.298662e-01
MMADHC           2  46648815 6.677100e-01 3.322900e-01
LOC616612        2  47067789 6.542813e-02 9.345719e-01
KIF5C            2  47315215 2.750311e-01 7.249689e-01
EPC2             2  47525577 6.263992e-01 3.736008e-01
LOC541084        2  47800947 4.923617e-01 5.076383e-01
ORC4L            2  48282793 5.061073e-01 4.938927e-01
ACVR2A           2  48384852 4.310746e-01 5.689254e-01
ZEB2             2  52276860 2.944465e-01 7.055535e-01
GTDC1            2  52556222 4.686916e-01 5.313084e-01
ARHGAP15         2  53066943 3.835542e-01 6.164458e-01
KYNU             2  53843645 1.502613e-01 8.497387e-01
LOC538378        2  54817019 3.067416e-01 6.932584e-01
LRP1B            2  56679141 4.728311e-01 5.271689e-01
NXPH2            2  58583426 1.604552e-01 8.395448e-01
SPOPL            2  58802950 4.884671e-01 5.115329e-01
HNMT             2  59377407 8.820044e-01 1.179956e-01
LOC100140231     2  59928598 4.351540e-01 5.648460e-01
THSD7B           2  60093614 2.485520e-01 7.514480e-01
DARS             2  61727598 8.887224e-01 1.112776e-01
MCM6             2  61822538 2.145979e-01 7.854021e-01
LCT              2  61867238 2.874743e-01 7.125257e-01
UBXN4            2  61921397 5.058425e-01 4.941575e-01
R3HDM1           2  61970070 8.434073e-01 1.565927e-01
ZRANB3           2  62129511 6.046199e-01 3.953801e-01
RAB3GAP1         2  62457920 5.912945e-01 4.087055e-01
YSK4             2  62608275 2.013660e-01 7.986340e-01
CCNT2            2  62650820 6.012860e-01 3.987140e-01
ACMSD            2  62693597 2.455229e-01 7.544771e-01
TMEM163          2  62848728 2.698648e-01 7.301352e-01
LOC537595        2  63119711 4.478274e-01 5.521726e-01
LOC786958        2  64845452 1.986712e-01 8.013288e-01
LYPD1            2  65216138 3.687588e-01 6.312412e-01
SLC35F5          2  65677952 1.168111e-01 8.831889e-01
ACTR3            2  65866839 8.325050e-01 1.674950e-01
DPP10            2  67306820 2.769847e-01 7.230153e-01
DDX18            2  69864168 6.603450e-01 3.396550e-01
LOC523484        2  69889559 1.444100e-01 8.555900e-01
CCDC93           2  69928914 6.418645e-01 3.581355e-01
LOC505632        2  71099066 1.545754e-01 8.454246e-01
STEAP3           2  71387758 3.798700e-01 6.201300e-01
MGC133504        2  71476334 5.488615e-01 4.511385e-01
SCTR             2  71616299 4.366020e-01 5.633980e-01
LOC613775        2  71733190 3.811178e-01 6.188822e-01
MEG              2  71993058 6.129100e-01 3.870900e-01
EPB41L5          2  72166005 4.736632e-01 5.263368e-01
RALB             2  72363984 9.976935e-01 2.306471e-03
GLI2             2  72980974 6.106167e-01 3.893833e-01
TFCP2L1          2  73388668 9.131983e-01 8.680167e-02
LOC523441        2  73491912 4.627427e-01 5.372573e-01
CNTNAP5          2  76307851 3.221959e-01 6.778041e-01
GYPC             2  79259841 1.440485e-01 8.559515e-01
GLS              2  79800638 8.310033e-01 1.689967e-01
STAT1            2  79893482 7.449624e-01 2.550376e-01
STAT4            2  79975021 9.024667e-02 9.097533e-01
MYO1B            2  80169162 2.192774e-01 7.807226e-01
TMEFF2           2  80998396 2.715551e-01 7.284449e-01
LOC785710        2  81570740 5.001831e-01 4.998169e-01
SLC39A10         2  84705032 2.691047e-01 7.308953e-01
DNAH7            2  84777814 1.770705e-01 8.229295e-01
LOC531691        2  85137921 2.501222e-01 7.498778e-01
LOC509158        2  85647396 3.014130e-01 6.985870e-01
LOC522473        2  85759912 1.999020e-01 8.000980e-01
LOC504677        2  85841490 5.016008e-01 4.983992e-01
ANKRD44          2  85968576 3.148118e-01 6.851882e-01
COQ10B           2  86410096 8.983333e-04 9.991017e-01
RFTN2            2  86507738 2.984665e-01 7.015335e-01
BOLL             2  86643014 2.895836e-01 7.104164e-01
LOC537873        2  87011711 5.185278e-01 4.814722e-01
SATB2            2  88248772 4.332558e-01 5.667442e-01
LOC613365        2  88814256 1.007140e-01 8.992860e-01
LOC539498        2  88918147 1.667733e-01 8.332267e-01
LOC539299        2  89249432 6.337127e-01 3.662873e-01
AOX1             2  89519825 3.455396e-01 6.544604e-01
LOC518393        2  89700848 3.116104e-01 6.883896e-01
LOC531699        2  89784450 2.382931e-01 7.617069e-01
ORC2L            2  89968655 3.889024e-01 6.110976e-01
LOC533324        2  90024358 2.865157e-01 7.134843e-01
CFLAR            2  90141294 1.004520e-01 8.995480e-01
CASP8            2  90278150 5.871100e-01 4.128900e-01
ALS2CR12         2  90320042 5.019740e-01 4.980260e-01
TRAK2            2  90357153 7.007325e-01 2.992675e-01
ALS2CR11         2  90463392 8.863633e-01 1.136367e-01
MPP4             2  90622133 7.744717e-01 2.255283e-01
ALS2             2  90664621 3.768500e-01 6.231500e-01
PFTK2            2  90753457 2.753391e-01 7.246609e-01
LOC614993        2  91027248 3.725248e-01 6.274752e-01
BMPR2            2  91389245 8.390720e-02 9.160928e-01
ALS2CR13         2  91451675 9.798409e-02 9.020159e-01
LOC538992        2  91559166 6.663443e-01 3.336557e-01
ALS2CR8          2  91657793 5.372618e-01 4.627382e-01
NBEAL1           2  91756504 5.114917e-01 4.885083e-01
CYP20A1          2  91898741 6.367691e-01 3.632309e-01
ABI2             2  91962496 5.655197e-01 4.344803e-01
LOC523153        2  92067080 3.236300e-01 6.763700e-01
CD28             2  92326427 1.829191e-01 8.170809e-01
ICOS             2  92564895 1.804920e-01 8.195080e-01
LOC535378        2  93677390 1.726099e-01 8.273901e-01
NRP2             2  94460139 5.310221e-01 4.689779e-01
LOC527199        2  94795606 1.105322e-01 8.894678e-01
NDUFS1           2  94896581 7.500338e-01 2.499663e-01
ADAM23           2  95146221 4.474003e-01 5.525997e-01
LOC100137960     2  95377522 4.420992e-01 5.579008e-01
MDH1B            2  95479693 8.148483e-01 1.851517e-01
FASTKD2          2  95500758 2.444850e-01 7.555150e-01
CPO              2  95669074 1.118411e-01 8.881589e-01
ubiquitous       2  95778704 2.864000e-01 7.136000e-01
CREB1            2  96298295 4.546073e-01 5.453927e-01
CCNYL1           2  96426716 4.000160e-01 5.999840e-01
FLJ41210         2  96533180 2.528238e-01 7.471762e-01
CRYGA            2  96862112 4.146841e-01 5.853159e-01
IDH1             2  96940512 1.429536e-01 8.570464e-01
PIP5K3           2  97003748 1.843913e-03 9.981561e-01
PTH2R            2  97100359 3.304084e-01 6.695916e-01
MAP2             2  97845307 2.298933e-01 7.701067e-01
LOC536610        2  98026303 3.067558e-01 6.932442e-01
LOC521270        2  98281935 3.080412e-01 6.919588e-01
ACADL            2  98418803 5.575950e-01 4.424050e-01
MYL1             2  98527719 3.078629e-01 6.921371e-01
LANCL1           2  98617828 3.392587e-01 6.607413e-01
CPS1             2  98762041 3.113393e-01 6.886607e-01
LOC522419        2  99660330 5.819583e-01 4.180417e-01
LOC786626        2 100267727 1.837652e-01 8.162348e-01
SPAG16           2 101854913 1.133191e-01 8.866809e-01
LOC782360        2 102924635 5.820857e-01 4.179143e-01
LOC530961        2 103277770 3.011729e-01 6.988271e-01
LOC523479        2 103519092 1.291254e-01 8.708746e-01
ATIC             2 103848414 1.843082e-01 8.156918e-01
FN1              2 103883139 3.958079e-01 6.041921e-01
MREG             2 104492924 4.480052e-01 5.519948e-01
PECR             2 104594527 4.172564e-01 5.827436e-01
TMEM169          2 104641091 2.857143e-06 9.999971e-01
XRCC5            2 104657145 4.660635e-01 5.339365e-01
LOC527624        2 104781970 2.411026e-01 7.588974e-01
SMARCAL1         2 105137968 1.312014e-01 8.687986e-01
IGFBP2           2 105337482 4.184033e-01 5.815967e-01
IGFBP5           2 105378688 5.354655e-01 4.645345e-01
TNS1             2 106628623 3.350495e-01 6.649505e-01
RUFY4            2 106876403 5.012000e-01 4.988000e-01
ARPC2            2 106980227 6.625000e-05 9.999337e-01
PNKD             2 107031405 6.284607e-01 3.715393e-01
VIL1             2 107147010 8.344500e-01 1.655500e-01
USP37            2 107175821 7.755254e-01 2.244746e-01
PLCD4            2 107298667 8.624486e-01 1.375514e-01
STK36            2 107358407 2.894871e-01 7.105129e-01
TTLL4            2 107411650 4.366790e-01 5.633210e-01
CYP27A1          2 107467667 5.653267e-02 9.434673e-01
PRKAG3           2 107510210 3.810889e-02 9.618911e-01
LOC519807        2 107670100 7.024490e-01 2.975510e-01
NHEJ1            2 107743269 2.719110e-01 7.280890e-01
PTPRN            2 107962484 9.998667e-01 1.333333e-04
SPEG             2 108092020 4.454617e-01 5.545383e-01
LOC513163        2 108167501 4.990783e-01 5.009217e-01
predicted        2 108191897 1.962619e-01 8.037381e-01
OBSL1            2 108206837 5.030633e-01 4.969367e-01
STK11IP          2 108248131 9.450517e-01 5.494833e-02
EPHA4            2 110353189 2.193405e-01 7.806595e-01
PAX3             2 111149955 3.159037e-01 6.840963e-01
LOC509118        2 111505735 5.204838e-01 4.795162e-01
MOGAT1           2 111602814 5.728757e-01 4.271243e-01
LOC100138312     2 111816072 9.494745e-01 5.052550e-02
AP1S3            2 112682229 3.610648e-01 6.389352e-01
WDFY1            2 112792963 8.790448e-02 9.120955e-01
MRPL44           2 112853526 7.866667e-04 9.992133e-01
SERPINE2         2 112871289 8.332654e-02 9.166735e-01
FAM124B          2 113276607 7.956500e-02 9.204350e-01
CUL3             2 113373659 1.025953e-01 8.974047e-01
LOC539421        2 113651834 1.992542e-01 8.007458e-01
LOC615765        2 114319373 1.364248e-01 8.635752e-01
RHBDD1           2 115855540 3.456262e-01 6.543738e-01
LOC787157        2 115950791 3.795069e-01 6.204931e-01
COL4A4           2 116008546 5.619278e-01 4.380722e-01
COL4A3           2 116131373 5.769842e-01 4.230158e-01
AGFG1            2 116441000 5.999173e-01 4.000827e-01
SLC19A3          2 116620712 8.334533e-01 1.665467e-01
WDR69            2 116806790 1.411879e-01 8.588121e-01
SPHKAP           2 116902236 2.623738e-01 7.376262e-01
PID1             2 117836690 1.941987e-01 8.058013e-01
LOC540552        2 118197599 3.740434e-01 6.259566e-01
LOC516825        2 118292980 4.069336e-01 5.930664e-01
TRIP12           2 118622802 4.642410e-01 5.357590e-01
FBXO36           2 118773633 5.155957e-01 4.844043e-01
SLC16A14         2 118886231 3.874043e-01 6.125957e-01
SP140            2 118930403 2.507073e-01 7.492927e-01
LOC100138555     2 118980132 3.760382e-01 6.239618e-01
LOC515204        2 119058268 1.840227e-01 8.159773e-01
LOC100141030     2 119135369 2.527213e-01 7.472787e-01
LOC100139208     2 119172855 4.122300e-01 5.877700e-01
CAB39            2 119341794 4.259596e-01 5.740404e-01
ITM2C            2 119479901 7.496588e-01 2.503413e-01
SPATA3           2 119614763 4.548791e-01 5.451209e-01
LOC787439        2 119658167 8.009944e-01 1.990056e-01
PSMD1            2 119675209 9.732193e-01 2.678073e-02
ARMC9            2 119779656 8.227754e-01 1.772246e-01
NMUR1            2 120057722 2.088528e-01 7.911472e-01
PDE6D            2 120250707 1.876175e-01 8.123825e-01
COPS7B           2 120312885 6.495000e-02 9.350500e-01
LOC519222        2 120487760 4.229928e-01 5.770072e-01
EIF4E2           2 121002890 3.634600e-01 6.365400e-01
PHC2             2 121176271 4.895833e-01 5.104167e-01
TRIM62           2 121350144 6.908780e-01 3.091220e-01
ADC              2 121401143 7.372742e-01 2.627258e-01
AK2              2 121485551 1.910167e-02 9.808983e-01
S100PBP          2 121649131 6.666117e-01 3.333883e-01
YARS             2 121681273 1.522727e-03 9.984773e-01
LOC788353        2 121715150 2.392778e-03 9.976072e-01
SYNC             2 121785058 7.288412e-01 2.711588e-01
ZBTB8A           2 121849631 3.596150e-01 6.403850e-01
LOC521943        2 121951598 7.087600e-01 2.912400e-01
BSDC1            2 122006285 1.000180e-01 8.999820e-01
HDAC1            2 122057870 1.518750e-03 9.984812e-01
MTMR9            2 122122101 4.319238e-01 5.680762e-01
LOC514470        2 122142189 3.358214e-01 6.641786e-01
TMEM39B          2 122193981 2.952136e-01 7.047864e-01
KHDRBS1          2 122235089 8.590571e-01 1.409429e-01
SPOCD1           2 122433355 3.331844e-01 6.668156e-01
LOC506672        2 122497496 9.994478e-01 5.522222e-04
COL16A1          2 122557079 8.584029e-01 1.415971e-01
PEF1             2 122622443 9.998850e-01 1.150000e-04
FABP3            2 122724652 6.778823e-01 3.221177e-01
ZCCHC17          2 122784481 2.927554e-01 7.072446e-01
SNRNP40          2 122891564 3.201700e-02 9.679830e-01
PUM1             2 123076777 3.487031e-01 6.512969e-01
LAPTM5           2 123349711 3.035720e-01 6.964280e-01
PTPRU            2 124821120 2.257696e-01 7.742304e-01
MECR             2 124913755 6.051700e-01 3.948300e-01
EPB41            2 125016210 8.266705e-01 1.733295e-01
OPRD1            2 125216838 2.357229e-01 7.642771e-01
YTHDF2           2 125295482 9.996083e-01 3.916667e-04
GMEB1            2 125344748 9.992283e-01 7.716667e-04
TRNAU1AP         2 125439891 8.572143e-01 1.427857e-01
PHACTR4          2 125508429 9.160642e-01 8.393583e-02
SESN2            2 125699465 1.667067e-01 8.332933e-01
SMPDL3B          2 125983661 1.201335e-01 8.798665e-01
LOC616475        2 126031528 2.163636e-04 9.997836e-01
LOC507126        2 126057031 9.767286e-02 9.023271e-01
PPP1R8           2 126111430 2.841991e-01 7.158009e-01
STX12            2 126134030 4.957087e-01 5.042912e-01
FGR              2 126275876 5.000900e-01 4.999100e-01
WASF2            2 126416571 6.163462e-01 3.836538e-01
LOC789937        2 126556283 2.512867e-01 7.487133e-01
SLC9A1           2 126677480 2.757630e-01 7.242370e-01
ARID1A           2 127001531 8.354667e-02 9.164533e-01
RPS6KA1          2 127164883 8.417583e-02 9.158242e-01
DHDDS            2 127266875 1.290854e-01 8.709146e-01
ZNF683           2 127356234 4.250875e-02 9.574913e-01
AIM1L            2 127372066 1.166167e-01 8.833833e-01
LOC515112        2 127412313 6.287217e-01 3.712783e-01
CCDC21           2 127432248 5.399369e-01 4.600631e-01
CATSPER4         2 127483123 6.383333e-04 9.993617e-01
SLC30A2          2 127639447 1.646683e-01 8.353317e-01
EXTL1            2 127648283 3.724233e-01 6.275767e-01
PAFAH2           2 127687908 4.017083e-01 5.982917e-01
MGC128175        2 127834529 1.058571e-03 9.989414e-01
HMIC             2 127888341 4.065186e-01 5.934814e-01
LDLRAP1          2 128081087 1.633014e-01 8.366986e-01
TMEM57           2 128149644 1.887875e-01 8.112125e-01
LOC282685        2 128213345 1.655864e-01 8.344136e-01
TMEM50A          2 128256992 5.071429e-04 9.994929e-01
RUNX3            2 128630830 8.452250e-02 9.154775e-01
CLIC4            2 128711103 9.164867e-01 8.351333e-02
SRRM1            2 128847780 9.428571e-05 9.999057e-01
RCAN3            2 128987730 3.434925e-01 6.565075e-01
LOC616724        2 129044646 4.824688e-01 5.175312e-01
C2H1orf201       2 129096237 2.134942e-01 7.865058e-01
GRHL3            2 129160558 3.626200e-01 6.373800e-01
IL28RA           2 129317427 1.125278e-01 8.874722e-01
IL22RA1          2 129350909 4.545556e-03 9.954544e-01
MYOM3            2 129388250 2.955015e-01 7.044985e-01
CNR2             2 129597772 1.797010e-01 8.202990e-01
FUCA1            2 129657387 2.250000e-04 9.997750e-01
HMGCL            2 129691277 1.472871e-01 8.527129e-01
SIII             2 129743751 1.668183e-01 8.331817e-01
ASAP3            2 129973461 3.980070e-01 6.019930e-01
SII              2 130022965 6.620224e-01 3.379776e-01
HNRNPR           2 130108145 8.333350e-01 1.666650e-01
LUZP1            2 130272813 4.156471e-01 5.843529e-01
AOF2             2 130371944 5.896306e-01 4.103694e-01
LOC523647        2 130444360 4.456167e-01 5.543833e-01
LOC535137        2 130499906 3.362231e-01 6.637769e-01
EPHA8            2 130852930 4.000000e-05 9.999600e-01
ZBTB40           2 130898311 2.641153e-01 7.358847e-01
CELA3B           2 131424593 3.202800e-01 6.797200e-01
HSPG2            2 131509729 4.461909e-01 5.538091e-01
LOC100141158     2 131623669 2.834821e-01 7.165179e-01
USP48            2 131679385 3.751788e-01 6.248212e-01
RAP1GAP          2 131711660 3.306118e-01 6.693882e-01
ALPL             2 131793435 1.712038e-01 8.287962e-01
ECE1             2 132008133 4.795538e-01 5.204462e-01
EIF4G3           2 132097456 4.609198e-01 5.390802e-01
KIF17            2 132535004 5.556261e-01 4.443739e-01
DDOST            2 132588987 8.108429e-02 9.189157e-01
PINK1            2 132601361 1.010450e-01 8.989550e-01
CDA              2 132636624 1.671417e-01 8.328583e-01
LOC504978        2 133072431 1.000322e-01 8.999678e-01
PLA2G2F          2 133111752 5.454450e-01 4.545550e-01
PLA2G5           2 133223837 5.383900e-02 9.461610e-01
PLA2G2A          2 133267838 6.747133e-01 3.252867e-01
OTUD3            2 133387066 4.318467e-02 9.568153e-01
LOC512168        2 133504852 1.619562e-01 8.380438e-01
HTR6             2 133612086 1.699367e-01 8.300633e-01
CAPZB            2 133790787 2.697512e-01 7.302488e-01
PQLC2            2 133934746 2.225644e-01 7.774356e-01
LOC508439        2 133999103 2.504275e-01 7.495725e-01
p600             2 134041255 6.565094e-01 3.434906e-01
LOC788579        2 134296442 2.007140e-01 7.992860e-01
ALDH4A1          2 134349524 1.304553e-01 8.695447e-01
PAX7             2 134511843 1.632981e-01 8.367019e-01
IGSF21           2 134863807 2.278707e-01 7.721293e-01
ARHGEF10L        2 135559027 2.254971e-01 7.745029e-01
PADI4            2 135836703 2.202838e-01 7.797162e-01
PADI3            2 135891322 1.384867e-02 9.861513e-01
PADI1            2 135925440 4.060292e-01 5.939708e-01
PADI2            2 136050576 5.233382e-01 4.766618e-01
SDHB             2 136126898 1.882931e-01 8.117069e-01
ATP13A2          2 136163505 6.692000e-03 9.933080e-01
LOC530641        2 136203328 1.528205e-01 8.471795e-01
NECAP2           2 136252126 1.337090e-01 8.662910e-01
SPATA21          2 136276809 9.105182e-02 9.089482e-01
C2H1orf144       2 136321050 2.583967e-01 7.416033e-01
FBXO42           2 136379661 1.790682e-01 8.209318e-01
EPHA2            2 136525277 2.490488e-01 7.509512e-01
LOC788414        2 136769635 4.058830e-01 5.941170e-01
TBX19            3    250149 2.541883e-01 7.458117e-01
SFT2D2           3    331609 1.152344e-01 8.847656e-01
TIPRL            3    413387 5.451270e-01 4.548730e-01
GPR161           3    554098 6.829000e-02 9.317100e-01
IQWD1            3    587100 2.231918e-01 7.768082e-01
BRP44            3    776764 3.334417e-01 6.665583e-01
MPZL1            3    929990 2.345940e-01 7.654060e-01
RCSD1            3   1057666 3.068881e-01 6.931119e-01
CREG1            3   1197985 4.292844e-01 5.707156e-01
CD247            3   1230267 2.528795e-01 7.471205e-01
POU2F1           3   1330160 5.640888e-01 4.359112e-01
DUSP27           3   1656092 2.440771e-01 7.559229e-01
GPA33            3   1726531 8.358696e-02 9.164130e-01
MAEL             3   1883284 1.319087e-01 8.680912e-01
ILDR2            3   1954066 1.590052e-01 8.409948e-01
TADA1            3   2090183 1.901683e-01 8.098317e-01
POGK             3   2107458 2.283989e-01 7.716011e-01
LOC505707        3   2775526 1.340765e-01 8.659235e-01
UCK2             3   3045186 1.747219e-01 8.252781e-01
TMCO1            3   3169120 4.529438e-01 5.470562e-01
ALDH9A1          3   3252806 2.648033e-01 7.351967e-01
MGST3            3   3296452 3.000775e-01 6.999225e-01
LRRC52           3   3424295 4.144800e-01 5.855200e-01
RXRG             3   3579744 2.966679e-01 7.033321e-01
LOC510296        3   3692775 2.031668e-01 7.968332e-01
PBX1             3   4227123 2.976072e-01 7.023928e-01
NUF2             3   6036226 6.126900e-01 3.873100e-01
RGS5             3   6227592 2.380682e-01 7.619318e-01
RGS4             3   6285362 1.787233e-01 8.212767e-01
HSD17B7          3   6629873 2.848840e-01 7.151160e-01
DDR2             3   6687516 2.804089e-01 7.195911e-01
UAP1             3   6900453 3.297525e-01 6.702475e-01
UHMK1            3   6974248 1.936100e-02 9.806390e-01
NOS1AP           3   7121927 2.202736e-01 7.797264e-01
OLFML2B          3   7527252 3.711967e-01 6.288033e-01
ATF6             3   7613632 2.728690e-01 7.271310e-01
FCRLB            3   7883070 5.540400e-01 4.459600e-01
FCRLA            3   7898118 8.483333e-02 9.151667e-01
FCGR2            3   7928589 1.184411e-01 8.815589e-01
MGC128008        3   8161122 4.020800e-01 5.979200e-01
SDHC             3   8201319 2.135460e-01 7.864540e-01
PCP4L1           3   8250205 2.832853e-01 7.167147e-01
ADAMTS4          3   8321609 1.946667e-03 9.980533e-01
ARHGAP30         3   8440649 5.567522e-01 4.432478e-01
F11R             3   8483953 3.467886e-01 6.532114e-01
CD244            3   8794321 3.253091e-01 6.746909e-01
LY9              3   8837781 3.636243e-01 6.363757e-01
SLAMF7           3   8971638 6.412138e-01 3.587862e-01
SLAMF1           3   9091208 2.766525e-01 7.233475e-01
CD84             3   9197893 3.249362e-01 6.750637e-01
SLAMF6           3   9272919 2.371433e-01 7.628567e-01
VANGL2           3   9384313 6.663111e-01 3.336889e-01
COPA             3   9471406 2.194211e-01 7.805789e-01
ATP1A4           3   9607123 2.977618e-01 7.022382e-01
ATP1A2           3   9648227 4.996775e-01 5.003225e-01
KCNJ10           3   9722400 1.779444e-01 8.220556e-01
CCDC19           3   9901321 6.526750e-01 3.473250e-01
SLAMF8           3   9968511 6.016667e-04 9.993983e-01
FCRL6            3   9983346 1.695162e-01 8.304838e-01
CADM3            3  10653885 4.760831e-01 5.239169e-01
LOC506759        3  10825808 7.570775e-01 2.429225e-01
SPTA1            3  11113819 3.342623e-01 6.657377e-01
LOC513494        3  11236622 9.821433e-01 1.785667e-02
LOC509633        3  11296422 1.563925e-01 8.436075e-01
LOC781667        3  12307588 4.067375e-01 5.932625e-01
FCRL1            3  12615263 1.009436e-01 8.990564e-01
FCRL3            3  12685912 5.361162e-01 4.638838e-01
FCRL4            3  12773904 3.382083e-01 6.617917e-01
LOC517126        3  12866432 4.003630e-01 5.996370e-01
ARHGEF11         3  13884889 1.796363e-01 8.203637e-01
PEAR1            3  13986830 9.606667e-03 9.903933e-01
PRCC             3  14089927 5.548329e-01 4.451671e-01
BCAN             3  14223663 5.288583e-01 4.711417e-01
GPATCH4          3  14279904 8.707778e-03 9.912922e-01
IQGAP3           3  14307257 3.547743e-01 6.452257e-01
RHBG             3  14495756 5.706857e-01 4.293143e-01
SMG5             3  14573427 5.000725e-01 4.999275e-01
PMF1             3  14606572 8.581133e-01 1.418867e-01
Ig               3  14659428 3.495876e-01 6.504124e-01
LOC783721        3  14818611 3.665517e-01 6.334483e-01
ARHGEF2          3  14845433 9.768833e-02 9.023117e-01
LOC530205        3  14892256 1.877870e-01 8.122130e-01
SYT11            3  14932415 5.281914e-01 4.718086e-01
GON4L            3  15008714 3.316055e-01 6.683945e-01
DAP3             3  15107806 5.510120e-01 4.489880e-01
ASH1L            3  15147590 5.479776e-01 4.520224e-01
FDPS             3  15367178 7.907329e-01 2.092671e-01
PKLR             3  15398922 9.434512e-01 5.654875e-02
HCN3             3  15410466 9.149567e-01 8.504333e-02
GBA              3  15445289 4.330792e-01 5.669208e-01
DCST1            3  15604313 1.359413e-01 8.640587e-01
PBXIP1           3  15688927 2.394286e-01 7.605714e-01
PMVK             3  15715032 1.669850e-01 8.330150e-01
KCNN3            3  15779747 3.900976e-01 6.099024e-01
ADAR             3  16035794 3.753167e-01 6.246833e-01
TDRD10           3  16089797 3.198800e-01 6.801200e-01
SHE              3  16145495 2.498162e-01 7.501838e-01
IL6R             3  16179998 1.497576e-01 8.502424e-01
UBAP2L           3  16315597 5.459131e-01 4.540869e-01
NUP210L          3  16405349 4.461494e-01 5.538506e-01
GATAD2B          3  16565096 2.111489e-01 7.888511e-01
INTS3            3  16684608 2.998110e-01 7.001890e-01
PGLYRP4          3  17186955 2.577477e-01 7.422523e-01
PGLYRP3          3  17213233 1.465664e-01 8.534336e-01
THEM4            3  18882033 6.660673e-01 3.339327e-01
RORC             3  18992191 4.390744e-01 5.609256e-01
SNX27            3  19129755 3.914550e-01 6.085450e-01
TUFT1            3  19239936 1.429643e-01 8.570357e-01
CGN              3  19292422 1.506364e-03 9.984936e-01
POGZ             3  19365075 1.886469e-01 8.113531e-01
PIP5K1A          3  19615297 8.888900e-01 1.111100e-01
LOC505719        3  19810149 8.491043e-01 1.508957e-01
LOC100138100     3  19843289 9.166783e-01 8.332167e-02
ARNT             3  19955936 2.509200e-01 7.490800e-01
CTSS             3  20023322 6.671650e-01 3.328350e-01
GOLPH3L          3  20085041 8.921930e-01 1.078070e-01
LOC614766        3  20252483 2.225150e-01 7.774850e-01
VPS45            3  20536220 3.553014e-01 6.446986e-01
OTUD7B           3  20657546 4.258709e-01 5.741291e-01
SV2A             3  20745940 1.732222e-03 9.982678e-01
FCGR1A           3  20847164 1.676667e-01 8.323333e-01
MGC152321        3  20871896 2.716991e-01 7.283009e-01
POLR3C           3  21625696 3.753138e-01 6.246862e-01
RNF115           3  21640254 1.208967e-01 8.791033e-01
PDZK1            3  21754637 2.336823e-01 7.663177e-01
GPR89            3  21806544 1.034636e-02 9.896536e-01
ACP6             3  22064019 1.436071e-01 8.563929e-01
LOC788729        3  22108061 1.674800e-01 8.325200e-01
CHD1L            3  22488487 3.775033e-01 6.224967e-01
PRKAB2           3  22636249 2.461825e-01 7.538175e-01
LOC100137903     3  22677101 1.408744e-01 8.591256e-01
LOC532585        3  22883121 4.912833e-01 5.087167e-01
PDE4DIP          3  22968423 5.851622e-01 4.148378e-01
SEC22B           3  23191100 3.766950e-01 6.233050e-01
NOTCH2           3  23312334 3.355478e-01 6.644522e-01
REG4             3  23594783 3.372644e-01 6.627356e-01
HMGCS2           3  23642950 6.998165e-01 3.001835e-01
PHGDH            3  23672381 4.836305e-01 5.163695e-01
WARS2            3  24105571 4.331515e-01 5.668485e-01
TBX15            3  24238537 4.253475e-01 5.746525e-01
SPAG17           3  25111701 4.276233e-01 5.723767e-01
WDR3             3  25361462 3.246606e-01 6.753394e-01
GDAP2            3  25401351 4.149271e-01 5.850729e-01
LOC517961        3  25696025 1.765233e-01 8.234767e-01
LOC532645        3  25820451 5.437100e-01 4.562900e-01
VTCN1            3  26127454 4.212075e-01 5.787925e-01
TRIM45           3  26214822 1.436286e-01 8.563714e-01
TTF2             3  26244281 1.728338e-01 8.271662e-01
IGSF2            3  26320197 2.229039e-01 7.770961e-01
PTGFRN           3  26368308 1.038136e-01 8.961864e-01
CD2              3  26583526 3.030690e-01 6.969310e-01
IGSF3            3  26735999 6.063636e-04 9.993936e-01
ATP1A1           3  27004147 4.551460e-01 5.448540e-01
LOC518597        3  27299926 2.728275e-01 7.271725e-01
SLC22A15         3  27379801 3.935421e-01 6.064579e-01
CASQ2            3  27662334 3.936189e-01 6.063811e-01
VANGL1           3  27743759 3.752857e-01 6.247143e-01
TSPAN2           3  28368330 9.450256e-01 5.497444e-02
LOC525413        3  28446073 9.996600e-01 3.400000e-04
CSDE1            3  28694304 8.585625e-01 1.414375e-01
DENND2C          3  28823444 3.637136e-01 6.362864e-01
TRIM33           3  28949610 1.539815e-01 8.460185e-01
SYT6             3  29346589 1.768206e-01 8.231794e-01
HIPK1            3  29520865 5.031700e-01 4.968300e-01
PTPN22           3  29667592 5.139825e-01 4.860175e-01
RSBN1            3  29729873 4.724162e-01 5.275838e-01
PHTF1            3  29773075 3.977467e-01 6.022533e-01
MAGI3            3  29849428 3.174776e-01 6.825224e-01
LIG-2            3  30362435 3.643164e-01 6.356836e-01
CAPZA1           3  30812255 5.716236e-01 4.283764e-01
ST7L             3  30874702 5.503460e-01 4.496540e-01
CTTNBP2NL        3  30988580 2.292144e-01 7.707856e-01
LOC539739        3  31459631 2.583680e-01 7.416320e-01
C3H1orf183       3  31720930 1.644286e-03 9.983557e-01
RAP1A            3  31748152 1.252222e-03 9.987478e-01
ADORA3           3  31903386 7.877769e-02 9.212223e-01
OVGP1            3  32053703 5.467143e-03 9.945329e-01
CHIA             3  32183298 1.702330e-01 8.297670e-01
CHI3L2           3  32250997 3.994667e-03 9.960053e-01
DENND2D          3  32324680 5.612938e-01 4.387063e-01
CEPT1            3  32338192 5.529250e-01 4.470750e-01
CD53             3  32599273 9.644125e-02 9.035587e-01
SLC16A4          3  33152467 3.385144e-01 6.614856e-01
KCNC4            3  33304210 2.931250e-03 9.970687e-01
SLC6A17          3  33336954 2.009268e-01 7.990732e-01
FAM40A           3  33482289 2.866200e-01 7.133800e-01
AHCYL1           3  33514564 3.367483e-01 6.632517e-01
GSTM1            3  33782952 5.453500e-01 4.546500e-01
GNAI3            3  33969300 3.208500e-01 6.791500e-01
PSMA5            3  34125925 1.851567e-01 8.148433e-01
SORT1            3  34150100 1.482942e-01 8.517058e-01
CELSR2           3  34248554 7.057657e-01 2.942343e-01
SARS             3  34285243 5.973475e-01 4.026525e-01
LOC784449        3  34310875 4.161926e-01 5.838074e-01
WDR47            3  34448611 1.675475e-01 8.324525e-01
CLCC1            3  34512042 4.999950e-01 5.000050e-01
GPSM2            3  34547828 1.862167e-02 9.813783e-01
LOC613684        3  34633954 2.683333e-01 7.316667e-01
STXBP3           3  34683667 4.598327e-01 5.401673e-01
LOC515853        3  34816293 5.699429e-02 9.430057e-01
LOC514601        3  34838523 2.837846e-01 7.162154e-01
LOC530689        3  34957833 6.152338e-01 3.847662e-01
LOC615258        3  35037157 1.762267e-01 8.237733e-01
SLC25A24         3  35156424 2.184129e-01 7.815871e-01
VAV3             3  35626149 2.943720e-01 7.056280e-01
MGC139448        3  35968986 4.386359e-01 5.613641e-01
FKBP1A           3  36546180 4.243009e-01 5.756991e-01
RNPC3            3  40000981 4.278129e-01 5.721871e-01
LOC533361        3  40378942 2.775400e-01 7.224600e-01
COL11A1          3  40449366 3.401289e-01 6.598711e-01
OLFM3            3  41420751 1.583410e-01 8.416590e-01
DPH5             3  42411588 3.491900e-01 6.508100e-01
SLC30A7          3  42467732 6.402314e-01 3.597686e-01
VCAM1            3  42710199 1.359464e-01 8.640536e-01
LOC614777        3  42936100 4.246082e-01 5.753918e-01
RTCD1            3  43157454 5.598150e-02 9.440185e-01
DBT              3  43188935 3.534014e-01 6.465986e-01
SASS6            3  43292036 9.914160e-01 8.584000e-03
HIAT1            3  43333829 2.446200e-01 7.553800e-01
AGL              3  43507503 2.324343e-01 7.675657e-01
PALMD            3  43687651 3.309487e-01 6.690513e-01
LOC513388        3  44075411 2.103469e-01 7.896531e-01
LOC787704        3  44351870 7.572357e-02 9.242764e-01
SNX7             3  44658507 5.433004e-01 4.566996e-01
DPYD             3  45564222 3.457323e-01 6.542677e-01
LOC614522        3  48455003 6.011660e-01 3.988340e-01
ALG14            3  48599885 1.647548e-01 8.352452e-01
CNN3             3  48765697 9.996433e-01 3.566667e-04
SLC44A3          3  48795348 7.606820e-01 2.393180e-01
ALD              3  49137277 3.804558e-01 6.195442e-01
ARHGAP29         3  49394483 3.572762e-01 6.427238e-01
ABC1             3  49543965 1.879492e-01 8.120508e-01
DNTTIP2          3  49770509 3.224625e-02 9.677537e-01
BCAR3            3  49855101 3.891997e-01 6.108003e-01
LOC616665        3  50081946 2.482627e-01 7.517373e-01
CCDC18           3  50336995 5.706664e-01 4.293336e-01
MTF2             3  50490242 5.360869e-01 4.639131e-01
MGC143035        3  50659169 5.392132e-01 4.607868e-01
LOC536706        3  50931953 7.503775e-01 2.496225e-01
RPAP2            3  51196008 3.463119e-01 6.536881e-01
GLMN             3  51285463 2.751509e-01 7.248491e-01
C3H1orf146       3  51326751 1.450314e-01 8.549686e-01
BTBD8            3  51412991 3.469995e-01 6.530005e-01
EPHX4            3  51493755 5.675818e-01 4.324182e-01
TGFBR3           3  51745529 1.857267e-01 8.142732e-01
CDC7             3  52019466 3.498300e-01 6.501700e-01
LOC505814        3  52139113 4.166074e-01 5.833926e-01
ZNF644           3  52451463 6.185258e-01 3.814742e-01
LOC785330        3  52563867 1.968571e-03 9.980314e-01
ZNF326           3  53384563 4.036188e-01 5.963812e-01
LRRC8D           3  53480702 2.309705e-01 7.690295e-01
LRRC8C           3  53717386 1.321687e-01 8.678313e-01
LRRC8B           3  53853559 2.903750e-03 9.970963e-01
GBP6             3  54031042 1.087256e-01 8.912744e-01
LOC526823        3  54166914 4.182462e-02 9.581754e-01
LOC536917        3  54200864 2.282227e-01 7.717773e-01
GBP5             3  54252339 2.022291e-01 7.977709e-01
HuGBP-1          3  54306976 4.959671e-01 5.040329e-01
LOC781710        3  54358998 1.952450e-01 8.047550e-01
LOC507055        3  54651458 7.224944e-01 2.775056e-01
CCBL2            3  55093711 7.165340e-01 2.834660e-01
GTF2B            3  55180433 4.880900e-01 5.119100e-01
PKN2             3  55228611 5.405110e-01 4.594890e-01
HS2ST1           3  57104932 8.278773e-02 9.172123e-01
SEP15            3  57294324 8.562200e-01 1.437800e-01
LOC516127        3  57359082 4.031618e-01 5.968382e-01
SH3GLB1          3  57409696 2.728636e-01 7.271364e-01
LOC784768        3  57502740 8.746150e-01 1.253850e-01
CLCA4            3  57645343 7.026400e-01 2.973600e-01
CLCA1            3  57705204 7.142629e-01 2.857371e-01
LOC534256        3  57750298 7.616215e-01 2.383785e-01
ODF2L            3  57818274 3.745788e-01 6.254212e-01
COL24A1          3  58110679 3.781849e-01 6.218151e-01
H3C1ORF181       3  58565437 2.687033e-01 7.312967e-01
DDAH1            3  58811236 4.483489e-01 5.516511e-01
SYDE2            3  59087960 1.630827e-01 8.369173e-01
LOC784513        3  59150473 8.668500e-02 9.133150e-01
WDR63            3  59174259 1.362007e-01 8.637993e-01
MCOLN3           3  59252282 6.396684e-02 9.360332e-01
MCOLN2           3  59303403 4.293329e-01 5.706671e-01
EDG7             3  59405271 3.581458e-01 6.418542e-01
SSX2IP           3  59598586 1.410100e-01 8.589900e-01
DNASE2B          3  59874718 3.871500e-01 6.128500e-01
UOX              3  59896016 3.705750e-02 9.629425e-01
PRKACB           3  60096068 3.879844e-01 6.120156e-01
TTLL7            3  60356661 2.420762e-01 7.579238e-01
LPHN2            3  62646056 3.841486e-01 6.158514e-01
ELTD1            3  65920600 3.357152e-01 6.642848e-01
LOC782879        3  66308035 3.847000e-01 6.153000e-01
PTGFR            3  66384408 4.072200e-01 5.927800e-01
GIPC2            3  66796338 2.375629e-01 7.624371e-01
FUBP1            3  66969043 7.142857e-01 2.857143e-01
LOC613309        3  67068082 1.571040e-01 8.428960e-01
USP33            3  67156816 4.340842e-01 5.659158e-01
ZZZ3             3  67231290 4.400760e-01 5.599240e-01
AK5              3  67358567 3.500463e-01 6.499537e-01
PIGK             3  67689994 1.823036e-01 8.176964e-01
ST6GALNAC5       3  67868894 3.143316e-01 6.856684e-01
LOC782689        3  68358723 1.854469e-01 8.145531e-01
MSH4             3  69222372 2.096821e-01 7.903179e-01
ACADM            3  69348089 1.420700e-01 8.579300e-01
SLC44A5          3  69749812 2.256519e-01 7.743481e-01
TYW3             3  70225492 6.550000e-04 9.993450e-01
CRYZ             3  70247597 6.621007e-01 3.378993e-01
LOC505843        3  70293292 4.761195e-01 5.238805e-01
TNNI3K           3  70487775 2.323457e-01 7.676543e-01
LRRIQ3           3  70889923 7.048629e-01 2.951371e-01
NEGR1            3  73112653 4.031125e-01 5.968875e-01
PTGER3           3  74490037 4.626554e-01 5.373446e-01
CTH              3  75088807 1.861457e-01 8.138543e-01
SFRS11           3  75244087 2.668958e-01 7.331042e-01
LRRC7            3  75361965 2.452949e-01 7.547051e-01
LOC527397        3  77094180 5.002883e-01 4.997117e-01
GPR177           3  77400169 3.840641e-01 6.159359e-01
IL12RB2          3  78269823 9.274353e-02 9.072565e-01
IL23R            3  78401437 4.702214e-01 5.297786e-01
C3H1orf141       3  78524380 5.229589e-01 4.770411e-01
SLC35D1          3  78607432 1.103222e-02 9.889678e-01
MIER1            3  78664604 4.917575e-01 5.082425e-01
LOC535410        3  78737414 1.775146e-01 8.224854e-01
TCTEX1D1         3  78871936 9.248455e-02 9.075155e-01
LOC100139116     3  78912967 6.869079e-01 3.130921e-01
PDE4B            3  79286562 2.522820e-01 7.477180e-01
MGC137454        3  79606410 4.644419e-01 5.355581e-01
LEPR             3  80099276 7.928078e-01 2.071922e-01
DNAJC6           3  80261785 2.054482e-01 7.945518e-01
AK3L1            3  80490902 4.488460e-01 5.511540e-01
JAK1             3  80784127 3.483948e-01 6.516052e-01
RAVER2           3  80920144 4.479428e-01 5.520572e-01
CACHD1           3  81120497 2.680427e-01 7.319573e-01
UBE2U            3  81584752 2.018488e-01 7.981512e-01
LOC783965        3  81673140 2.505831e-01 7.494169e-01
PGM1             3  82249550 3.153642e-01 6.846358e-01
EFCAB7           3  82335563 2.919350e-01 7.080650e-01
ITGB3BP          3  82404492 2.009167e-01 7.990833e-01
ALG6             3  82497672 2.169344e-01 7.830656e-01
ATG4C            3  83300195 1.422900e-01 8.577100e-01
DOCK7            3  83505232 2.808820e-01 7.191180e-01
KANK4            3  83836260 3.031775e-01 6.968225e-01
LOC536993        3  84102084 2.167319e-01 7.832681e-01
TM2D1            3  84495320 5.415182e-01 4.584818e-01
NFIA             3  84751230 4.637086e-01 5.362914e-01
LOC504762        3  86260160 2.704203e-01 7.295797e-01
LOC530929        3  86396689 8.494643e-02 9.150536e-01
LOC100140018     3  86471515 3.532540e-01 6.467460e-01
LOC511936        3  86532491 1.755669e-01 8.244331e-01
LOC785042        3  86556410 3.417202e-01 6.582798e-01
LOC534011        3  86789381 3.346239e-01 6.653761e-01
MYSM1            3  87926651 4.448622e-01 5.551378e-01
OMA1             3  88056800 5.979336e-01 4.020664e-01
DAB1             3  89408556 3.151192e-01 6.848808e-01
C8B              3  89741529 2.453704e-01 7.546296e-01
C8A              3  89797436 4.669588e-01 5.330413e-01
LOC615569        3  89963587 1.455671e-01 8.544329e-01
PRKAA2           3  90056715 5.044819e-01 4.955181e-01
PPAP2B           3  90184585 3.119611e-01 6.880389e-01
LOC532257        3  91712214 3.274724e-01 6.725276e-01
LOC100139518     3  91930234 2.296205e-01 7.703795e-01
DHCR24           3  91986568 7.141200e-01 2.858800e-01
LOC615915        3  92038342 9.993083e-01 6.916667e-04
TTC22            3  92060577 9.998400e-01 1.600000e-04
TTC4             3  92108371 3.468630e-01 6.531370e-01
LOC522301        3  92136809 4.251367e-02 9.574863e-01
LOC538670        3  92204554 8.741800e-01 1.258200e-01
ACOT11           3  92278439 1.563457e-01 8.436543e-01
SSBP3            3  92414670 4.246256e-01 5.753744e-01
LOC516320        3  92648684 3.323800e-01 6.676200e-01
LOC539385        3  92701357 3.384258e-01 6.615742e-01
TMEM59           3  92748494 6.723233e-01 3.276767e-01
C3H1ORF41        3  92832775 3.080786e-01 6.919214e-01
TMEM48           3  92963692 8.560917e-02 9.143908e-01
GLIS1            3  93049431 2.586944e-01 7.413056e-01
LRP8             3  93487726 2.885426e-01 7.114574e-01
C3H1orf123       3  93583251 7.746833e-02 9.225317e-01
SLC1A7           3  93678760 3.588879e-01 6.411121e-01
PODN             3  93727621 4.270629e-01 5.729371e-01
SCP2             3  93847303 4.156165e-01 5.843835e-01
ZYG11A           3  94051285 2.024168e-01 7.975832e-01
ZYG11B           3  94125518 3.224042e-01 6.775958e-01
LOC787024        3  94278848 2.800400e-01 7.199600e-01
LOC523160        3  94423069 5.554733e-01 4.445267e-01
ZCCHC11          3  94465684 5.892100e-01 4.107900e-01
PRPF38A          3  94518433 5.012825e-01 4.987175e-01
ORC1L            3  94538303 5.454318e-01 4.545682e-01
CC2D1B           3  94579939 7.985714e-04 9.992014e-01
ZFYVE9           3  94598536 2.603515e-01 7.396485e-01
TXNDC12          3  94859863 1.843333e-03 9.981567e-01
RAB3B            3  94916422 2.506804e-01 7.493196e-01
NRD1             3  95028790 6.667807e-01 3.332193e-01
OSBPL9           3  95130201 5.334660e-01 4.665340e-01
EPS15            3  95391517 3.642143e-01 6.357857e-01
LOC527172        3  95560250 3.997520e-01 6.002480e-01
C3H1orf185       3  95729477 6.244063e-01 3.755938e-01
FAF1             3  95937916 2.662511e-01 7.337489e-01
ELAVL4           3  96662765 1.556871e-01 8.443129e-01
LOC535329        3  98064413 1.898388e-01 8.101612e-01
SPATA6           3  98372066 1.195280e-01 8.804720e-01
SLC5A9           3  98567766 1.002990e-01 8.997010e-01
SKINT1           3  98663145 1.400000e-04 9.998600e-01
LOC787081        3  98873730 1.485439e-01 8.514561e-01
CMPK1            3  99487246 6.007420e-01 3.992580e-01
LOC510012        3  99539941 8.999080e-01 1.000920e-01
CYP4B1           3  99937496 3.058050e-01 6.941950e-01
LOC512180        3 100019666 5.456945e-01 4.543055e-01
ATPAF1           3 100064655 6.745044e-01 3.254956e-01
MKNK1            3 100126720 4.212200e-01 5.787800e-01
FAAH             3 100318836 8.567800e-01 1.432200e-01
RAD54L           3 100422182 1.960786e-01 8.039214e-01
POMGNT1          3 100472461 2.939023e-01 7.060977e-01
PIK3R3           3 100566858 2.482321e-01 7.517679e-01
LOC535643        3 100677564 4.084141e-01 5.915859e-01
IPP              3 100935187 4.496078e-01 5.503922e-01
TESK2            3 101250909 2.730950e-01 7.269050e-01
LOC540778        3 101565317 4.555245e-01 5.444755e-01
HECTD3           3 101624654 1.395000e-03 9.986050e-01
EIF2B3           3 101645395 2.644303e-01 7.355697e-01
PTCH2            3 101762110 4.742000e-01 5.258000e-01
KIF2C            3 101833259 6.672133e-01 3.327867e-01
MGC179469        3 101879698 2.869892e-01 7.130108e-01
RNF220           3 101957068 1.876936e-01 8.123064e-01
ERI3             3 102289610 2.561197e-01 7.438803e-01
IPO13            3 102681643 1.148578e-01 8.851422e-01
ST3GAL3          3 102717403 3.313633e-01 6.686367e-01
JMJD2A           3 102926650 5.456327e-01 4.543673e-01
PTPRF            3 102999774 3.870822e-01 6.129178e-01
LOC533805        3 103162107 8.027558e-01 1.972442e-01
TIE1             3 103277940 2.479700e-01 7.520300e-01
WDR65            3 103354125 1.577200e-01 8.422800e-01
LOC527415        3 103610107 3.600917e-01 6.399083e-01
SLC2A1           3 103906760 8.508529e-01 1.491471e-01
LEPRE1           3 104067378 3.334833e-01 6.665167e-01
YBX1             3 104112858 2.489225e-01 7.510775e-01
LOC524654        3 104196229 2.783385e-01 7.216615e-01
ZMYND12          3 104316635 3.808031e-01 6.191969e-01
LOC507323        3 104369983 2.861800e-01 7.138200e-01
FOXJ3            3 104480711 1.056847e-01 8.943153e-01
LOC509866        3 105216316 1.130478e-01 8.869522e-01
EDN2             3 105298904 1.353333e-03 9.986467e-01
SCMH1            3 105661051 1.254963e-01 8.745038e-01
CTPS             3 105803304 1.251175e-01 8.748825e-01
LOC528741        3 105978240 3.197708e-02 9.680229e-01
NFYC             3 106048342 5.623319e-01 4.376681e-01
RIMS3            3 106156387 1.557333e-02 9.844267e-01
SMAP2            3 106313267 4.239264e-01 5.760736e-01
COL9A2           3 106395942 2.294431e-01 7.705569e-01
ZMPSTE24         3 106427645 1.184467e-01 8.815533e-01
RLF              3 106496041 3.101150e-02 9.689885e-01
PPT1             3 106624429 2.272522e-01 7.727478e-01
TRIT1            3 106808144 2.303982e-01 7.696018e-01
LOC100138770     3 106902015 2.258638e-01 7.741362e-01
HPCAL4           3 106978975 5.002300e-01 4.997700e-01
NT5C1A           3 106995314 6.870167e-02 9.312983e-01
HEYL             3 107035746 1.487462e-01 8.512538e-01
PABPC4           3 107089177 1.983571e-01 8.016429e-01
MACF1            3 107178851 3.608339e-01 6.391661e-01
RHBDL2           3 107635333 1.958736e-01 8.041264e-01
UTP11L           3 108532693 8.222222e-05 9.999178e-01
SF3A3            3 108560061 1.559686e-01 8.440314e-01
LOC538291        3 108600536 2.973314e-01 7.026686e-01
MTF1             3 108653589 1.113011e-01 8.886989e-01
EPHA10           3 108737928 4.984720e-01 5.015280e-01
RSPO1            3 108854633 4.955483e-01 5.044517e-01
GNL2             3 108893521 1.600925e-01 8.399075e-01
MEAF6            3 108955833 9.858086e-01 1.419143e-02
GRIK3            3 109423861 3.458049e-01 6.541951e-01
CSF3R            3 110000534 1.119022e-01 8.880978e-01
MRP-S15          3 110014389 2.774686e-01 7.225314e-01
OSCP1            3 110028042 3.184300e-01 6.815700e-01
STK40            3 110073558 3.926182e-01 6.073818e-01
THRAP3           3 110137012 1.064131e-01 8.935869e-01
MAP7D1           3 110234347 6.252000e-01 3.748000e-01
TRAPPC3          3 110263299 3.276817e-01 6.723183e-01
COL8A2           3 110282671 3.778625e-01 6.221375e-01
EIF2C3           3 110339384 6.450447e-01 3.549553e-01
EIF2C1           3 110463546 5.599244e-01 4.400756e-01
EIF2C4           3 110529682 1.374993e-01 8.625007e-01
CLSPN            3 110605502 1.264612e-01 8.735388e-01
PSMB2            3 110721663 2.390850e-01 7.609150e-01
LOC784489        3 110799998 5.004355e-01 4.995645e-01
ZMYM4            3 110912748 1.713957e-01 8.286043e-01
ZMYM1            3 111183388 2.518675e-01 7.481325e-01
ZMYM6            3 111231793 2.121919e-01 7.878081e-01
DLGAP3           3 111380380 3.123707e-01 6.876293e-01
LOC541065        3 112155501 2.051109e-01 7.948891e-01
LOC100139189     3 112214696 1.969020e-01 8.030980e-01
EFHD1            3 113013960 8.438000e-02 9.156200e-01
GIGYF2           3 113072560 1.002590e-01 8.997410e-01
NGEF             3 113220868 8.828043e-02 9.117196e-01
INPP5D           3 113404503 5.090290e-01 4.909710e-01
ATG16L1          3 113579097 3.852100e-01 6.147900e-01
DGKH             3 113705065 4.782137e-01 5.217863e-01
USP40            3 113786118 3.278168e-01 6.721832e-01
UGT1A6           3 113907407 2.330492e-01 7.669508e-01
TRPM8            3 114191841 2.467838e-01 7.532162e-01
SPP2             3 114311070 4.379029e-01 5.620971e-01
SH3BP4           3 115210793 4.306100e-01 5.693900e-01
LOC522241        3 115655257 2.415479e-01 7.584521e-01
IQCA             3 116406001 2.324336e-01 7.675664e-01
CXCR7            3 116651031 1.687538e-02 9.831246e-01
COPS8            3 117180970 8.061000e-02 9.193900e-01
COL6A3           3 117407937 3.228958e-01 6.771042e-01
LOC789257        3 117460636 1.820914e-01 8.179086e-01
MLPH             3 117585044 5.899667e-02 9.410033e-01
LRRFIP1          3 117711238 3.457467e-01 6.542533e-01
RAMP1            3 117914829 4.733480e-01 5.266520e-01
UBE2F            3 117989741 6.686408e-01 3.313592e-01
SCLY             3 118044565 2.749543e-01 7.250457e-01
ILKAP            3 118133703 2.852086e-01 7.147914e-01
TRAF3IP1         3 118273862 3.304767e-01 6.695233e-01
ASB1             3 118340715 7.427143e-02 9.257286e-01
TWIST2           3 118633153 1.847457e-01 8.152543e-01
LOC517559        3 118938563 5.706230e-01 4.293770e-01
NDUFA10          3 119635124 2.195787e-01 7.804212e-01
LOC789449        3 119795251 1.453485e-01 8.546515e-01
DUSP28           3 120296237 2.857757e-01 7.142243e-01
GPC1             3 120392714 6.668613e-01 3.331387e-01
KIF1A            3 120499842 2.605382e-01 7.394618e-01
SNED1            3 120760982 2.294864e-01 7.705136e-01
PASK             3 120818337 4.557055e-01 5.442945e-01
HDLBP            3 120915438 1.442443e-01 8.557557e-01
SEPT2            3 120969004 1.103667e-02 9.889633e-01
THAP4            3 121120566 1.821373e-01 8.178627e-01
ING5             3 121192377 1.099043e-01 8.900957e-01
D2HGDH           3 121215031 2.790721e-01 7.209279e-01
GAL3ST2          3 121247679 1.243740e-01 8.756260e-01
VSTM2A           4    410069 6.195714e-03 9.938043e-01
COBL             4   4494161 3.216679e-01 6.783321e-01
Grb10            4   5102491 3.570318e-01 6.429682e-01
DDC              4   5277689 3.358261e-01 6.641739e-01
IKZF1            4   5424181 2.009913e-01 7.990087e-01
ZPBP             4   5727141 5.153000e-01 4.847000e-01
LOC784924        4   6011648 3.609855e-01 6.390145e-01
UPP1             4   7528651 2.765075e-01 7.234925e-01
C4H7orf57        4   7577600 7.093800e-02 9.290620e-01
SUN3             4   7613706 2.268470e-01 7.731530e-01
LOC784403        4   7846031 2.711401e-01 7.288599e-01
AKAP9            4   9169373 3.335208e-01 6.664792e-01
LOC784825        4   9334717 4.218400e-01 5.781600e-01
KRIT1            4   9386505 4.967300e-01 5.032700e-01
ANKIB1           4   9417524 4.676983e-01 5.323017e-01
PEX1             4   9637636 3.699058e-01 6.300942e-01
CDK6             4   9791084 1.278791e-01 8.721209e-01
SAMD9            4  10300575 4.768071e-01 5.231929e-01
HEPACAM2         4  10374024 8.458969e-01 1.541031e-01
CCDC132          4  10435671 8.128394e-01 1.871606e-01
CALCR            4  10616569 2.729668e-01 7.270332e-01
BET1             4  11163111 3.636364e-04 9.996364e-01
COL1A2           4  11628598 2.465082e-01 7.534918e-01
CASD1            4  11737376 8.292433e-01 1.707567e-01
Sgce             4  11840270 5.707829e-01 4.292171e-01
PPP1R9A          4  12039861 6.498115e-01 3.501885e-01
PON1             4  12389912 4.172283e-01 5.827717e-01
PON3             4  12441947 6.668500e-01 3.331500e-01
PON2             4  12492889 8.998740e-01 1.001260e-01
ASB4             4  12597319 4.488060e-01 5.511940e-01
DYNC1I1          4  12946064 2.504624e-01 7.495376e-01
SLC25A13         4  13352802 1.284865e-01 8.715135e-01
SHFM1            4  13946508 4.945333e-01 5.054667e-01
LOC618297        4  13968183 4.053680e-01 5.946320e-01
ACN9             4  14363949 3.783262e-01 6.216738e-01
ASNS             4  15038674 2.333050e-01 7.666950e-01
C1GALT1          4  15185147 9.893400e-02 9.010660e-01
COL28A1          4  15332331 2.126290e-01 7.873710e-01
LOC512321        4  15546595 2.746964e-01 7.253036e-01
GLCCI1           4  16948998 7.601747e-01 2.398253e-01
ICA1             4  17186743 2.351310e-01 7.648690e-01
NXPH1            4  17512061 3.933101e-01 6.066899e-01
THSD7A           4  19451898 3.319559e-01 6.680441e-01
TMEM106B         4  19893524 4.288814e-01 5.711186e-01
SCIN             4  20152125 3.349721e-01 6.650279e-01
ETV1             4  22041782 4.191541e-01 5.808459e-01
DGKB             4  22334041 4.098913e-01 5.901087e-01
TMEM195          4  23500728 2.506146e-01 7.493854e-01
MEOX2            4  23946024 3.927315e-01 6.072685e-01
LOC617841        4  24761362 3.110269e-01 6.889731e-01
MGC165762        4  24995205 2.871700e-01 7.128300e-01
ANKMY2           4  25058183 3.213350e-01 6.786650e-01
BZW2             4  25117135 4.141056e-01 5.858944e-01
TSPAN13          4  25212380 3.793223e-01 6.206777e-01
AGR2             4  25258667 2.604200e-01 7.395800e-01
AHR              4  25785735 1.548608e-01 8.451392e-01
SNX13            4  26354313 4.450411e-01 5.549589e-01
LOC535415        4  27067897 3.237642e-01 6.762358e-01
TWISTNB          4  28445450 1.628150e-01 8.371850e-01
ITGB8            4  29125023 3.581971e-01 6.418029e-01
LOC536724        4  29455761 1.532857e-01 8.467143e-01
LOC523019        4  30324520 4.644308e-01 5.355692e-01
Bv1              4  30423469 2.482806e-01 7.517194e-01
CDCA7L           4  30798391 1.445936e-01 8.554064e-01
RAPGEF5          4  31019836 1.895906e-01 8.104094e-01
LOC540584        4  31742053 3.005170e-01 6.994830e-01
KLHL7            4  31901772 2.128933e-01 7.871067e-01
NUPL2            4  31964760 5.235108e-01 4.764892e-01
GPNMB            4  32010219 2.261578e-01 7.738422e-01
MGC152190        4  32057818 1.564073e-01 8.435927e-01
IGF2BP3          4  32078842 1.378433e-01 8.621567e-01
CCDC126          4  32359854 7.789933e-01 2.210067e-01
DBF4             4  32428218 5.063725e-01 4.936275e-01
SLC25A40         4  32456670 6.027520e-01 3.972480e-01
RUNDC3B          4  32710849 1.409000e-01 8.591000e-01
LOC523795        4  33140118 5.719552e-01 4.280448e-01
DMTF1            4  33371954 8.323358e-01 1.676642e-01
KIAA1324L        4  33518284 2.410766e-01 7.589234e-01
GRM3             4  33769233 2.860438e-01 7.139562e-01
SEMA3D           4  35576237 2.707143e-01 7.292857e-01
LOC537777        4  36712247 4.224150e-01 5.775850e-01
SEMA3E           4  37145925 4.397717e-01 5.602283e-01
LOC517284        4  37632328 3.891162e-01 6.108838e-01
CACNA2D1         4  38346837 2.889783e-01 7.110217e-01
HGF              4  39116454 1.119170e-01 8.880830e-01
MGC137452        4  40521273 9.993414e-01 6.585714e-04
CD36             4  40590418 8.996590e-01 1.003410e-01
GNAT3            4  40776893 3.919400e-01 6.080600e-01
CUL1             4  41067624 1.901469e-01 8.098531e-01
GNAI1            4  41162997 2.546224e-01 7.453776e-01
LOC537555        4  42504421 3.200864e-01 6.799136e-01
MAGI2            4  43292197 1.506663e-01 8.493337e-01
PHTF2            4  43556172 1.437064e-01 8.562936e-01
RSBN1L           4  43700903 7.880077e-02 9.211992e-01
PTPN12           4  43836587 1.795686e-01 8.204314e-01
LOC615147        4  44063287 3.914235e-01 6.085765e-01
LOC100140763     4  44153401 1.676686e-01 8.323314e-01
LOC531996        4  44293015 3.402172e-01 6.597828e-01
FBXL13           4  44387787 1.296425e-01 8.703575e-01
LRRC17           4  44481921 3.746923e-01 6.253077e-01
LOC100138038     4  44602208 1.983157e-01 8.016843e-01
NAPEPLD          4  44666522 3.821946e-01 6.178054e-01
DNAJC2           4  44773396 3.153846e-04 9.996846e-01
PSMC2            4  44807284 1.671000e-01 8.329000e-01
SLC26A5          4  44832379 3.203625e-01 6.796375e-01
LOC534218        4  44892427 3.471553e-01 6.528447e-01
LOC786373        4  44927776 1.434014e-01 8.565986e-01
ORC5L            4  45593629 1.226432e-01 8.773568e-01
LHFPL3           4  45811400 1.950340e-01 8.049660e-01
LOC100140059     4  46237500 1.655911e-01 8.344089e-01
MLL5             4  46475222 3.911600e-01 6.088400e-01
SRPK2            4  46567853 4.030703e-01 5.969298e-01
PUS7             4  46865086 4.172094e-01 5.827906e-01
RINT1            4  46920961 8.766154e-02 9.123385e-01
ATXN7L1          4  46975403 2.323393e-01 7.676607e-01
SYPL1            4  47422627 2.434167e-03 9.975658e-01
PBEF1            4  47594694 4.553709e-01 5.446291e-01
PRKAR2B          4  48437089 4.903571e-01 5.096429e-01
HBP1             4  48546593 2.756083e-01 7.243917e-01
COG5             4  48819329 2.131111e-03 9.978689e-01
BCAP29           4  48870790 1.507595e-01 8.492405e-01
SLC26A4          4  48958974 4.148406e-01 5.851594e-01
CBLL1            4  49039011 1.143333e-03 9.988567e-01
SLC26A3          4  49062014 3.976036e-01 6.023964e-01
DLD              4  49229954 2.527183e-01 7.472817e-01
LAMB1            4  49263982 1.563897e-01 8.436103e-01
NRCAM            4  49528887 2.780040e-01 7.219960e-01
PNPLA8           4  49868741 2.895514e-01 7.104486e-01
TXNDC3           4  49962548 2.987410e-01 7.012590e-01
EPDR1            4  50031614 6.954315e-01 3.045685e-01
STARD3NL         4  50267564 1.634611e-01 8.365389e-01
LOC530341        4  50702797 2.033775e-01 7.966225e-01
CFTR             4  51048447 1.357337e-01 8.642663e-01
ASZ1             4  51294933 4.979879e-01 5.020121e-01
WNT2             4  51400260 1.455822e-01 8.544178e-01
ST7              4  51482003 3.751830e-01 6.248170e-01
CAPZA2           4  51787905 1.137278e-01 8.862722e-01
MET              4  51916285 6.409431e-01 3.590569e-01
CAV1             4  52172348 9.012440e-01 9.875600e-02
LOC789240        4  52476536 4.392586e-01 5.607414e-01
TES              4  52497735 7.550150e-01 2.449850e-01
TFEC             4  52589260 2.537871e-01 7.462129e-01
MDFIC            4  53755651 3.688743e-01 6.311257e-01
FOXP2            4  54093609 6.120182e-01 3.879818e-01
PPP1R3A          4  54865690 4.581064e-01 5.418936e-01
C4H7orf53        4  55858245 9.998343e-01 1.657143e-04
IFRD1            4  55872575 6.671417e-01 3.328583e-01
ZNF277           4  55995279 3.045882e-01 6.954118e-01
LOC538658        4  56365847 4.445000e-01 5.555000e-01
TMEM168          4  56461631 1.792342e-01 8.207658e-01
LOC534227        4  56632217 4.648596e-01 5.351404e-01
IMMP2L           4  57079615 2.742923e-01 7.257077e-01
ELMO1            4  60371772 2.819094e-01 7.180906e-01
AOAH             4  60941118 4.838425e-01 5.161575e-01
ANLN             4  61166833 1.864700e-01 8.135300e-01
LOC527805        4  61274297 2.109000e-03 9.978910e-01
EEPD1            4  61355285 3.975425e-01 6.024575e-01
SEPT7            4  61611464 5.932896e-01 4.067104e-01
HERPUD2          4  61811801 7.169014e-01 2.830986e-01
LOC539419        4  62209350 4.313825e-01 5.686175e-01
LOC100139542     4  62258986 4.566667e-04 9.995433e-01
LOC524676        4  62287352 4.777425e-01 5.222575e-01
DPY19L1          4  62385461 7.618429e-02 9.238157e-01
NPSR1            4  62529697 2.384693e-01 7.615307e-01
BMPER            4  63051764 3.802697e-01 6.197303e-01
BBS9             4  63651865 3.452693e-01 6.547307e-01
NT5C3            4  64165338 5.813233e-01 4.186767e-01
FKBP9            4  64209848 1.981383e-01 8.018617e-01
LOC534141        4  64355713 2.744791e-01 7.255209e-01
PDE1C            4  64783510 4.396005e-01 5.603995e-01
LOC616856        4  65160362 1.535220e-01 8.464780e-01
CCDC129          4  65212315 2.888267e-01 7.111733e-01
ADCYAP1R1        4  65679197 9.994067e-01 5.933333e-04
MGC151975        4  65865987 3.837328e-01 6.162672e-01
CRHR2            4  66061163 6.472314e-01 3.527686e-01
GARS             4  66108187 8.170900e-02 9.182910e-01
NOD1             4  66276211 2.605219e-01 7.394781e-01
ZNRF2            4  66368850 3.196468e-01 6.803532e-01
LOC615685        4  66619641 2.000000e-05 9.999800e-01
PLEKHA8          4  66695747 3.890944e-01 6.109056e-01
SCRN1            4  66788734 4.866020e-01 5.133980e-01
CHN2             4  67065286 2.465900e-01 7.534100e-01
LOC100140803     4  67187759 4.152232e-01 5.847768e-01
CPVL             4  67462808 3.712307e-01 6.287693e-01
CREB5            4  67768013 3.458082e-01 6.541918e-01
JAZF1            4  68447997 3.488009e-01 6.511991e-01
TAX1BP1          4  68777243 5.364727e-01 4.635273e-01
HIBADH           4  68935710 1.193015e-01 8.806985e-01
HOXA3            4  69363341 8.334483e-01 1.665517e-01
SKAP2            4  69585628 6.130748e-01 3.869252e-01
SNX10            4  70052585 7.825690e-02 9.217431e-01
NFE2L3           4  70212276 7.164545e-02 9.283545e-01
OSBPL3           4  71396971 1.271019e-01 8.728981e-01
DFNA5            4  71544020 4.200975e-01 5.799025e-01
MPP6             4  71625158 3.846662e-01 6.153338e-01
STK31            4  72426826 8.367433e-01 1.632567e-01
ADAM22           4  72534186 4.248749e-01 5.751251e-01
SRI              4  72774164 9.867400e-02 9.013260e-01
LOC538861        4  72836087 8.507043e-01 1.492957e-01
STEAP2           4  74889140 7.202157e-01 2.797843e-01
LOC540140        4  74927032 5.693342e-01 4.306658e-01
GTPBP10          4  75016523 2.718514e-01 7.281486e-01
TNS3             4  75439415 1.437342e-01 8.562658e-01
ADCY1            4  76872033 1.461007e-01 8.538993e-01
CCM2             4  77250883 3.542264e-01 6.457736e-01
OGDH             4  77460068 3.291982e-01 6.708018e-01
NPC1L1           4  77578814 3.784167e-02 9.621583e-01
NUDCD3           4  77597672 1.973830e-01 8.026170e-01
CAMK2B           4  77707718 4.213267e-01 5.786733e-01
GCK              4  77823109 9.171826e-02 9.082817e-01
BLVRA            4  77969792 4.572344e-01 5.427656e-01
FLJ10803         4  78053969 2.899603e-01 7.100397e-01
HECW1            4  78223856 4.984478e-01 5.015522e-01
GLI3             4  79594971 5.132988e-01 4.867012e-01
INHBA            4  79990216 7.500000e-05 9.999250e-01
LOC100125578     4  80867742 2.895047e-01 7.104953e-01
CDC2L5           4  81666515 4.008870e-01 5.991130e-01
POU6F2           4  82103337 3.407263e-01 6.592737e-01
VPS41            4  82704716 3.064217e-01 6.935783e-01
AMPH             4  83040542 3.760686e-01 6.239314e-01
LOC781551        4  83369706 3.083737e-01 6.916263e-01
KCND2            4  85436402 3.004847e-01 6.995153e-01
TSPAN12          4  86041236 6.472080e-01 3.527920e-01
ING3             4  86215367 9.467909e-02 9.053209e-01
LOC617867        4  86249773 1.862123e-01 8.137877e-01
FAM3C            4  86622624 3.325247e-01 6.674753e-01
PTPRZ1           4  87078676 2.060896e-01 7.939104e-01
AASS             4  87303463 5.995020e-01 4.004980e-01
CADPS2           4  87521555 4.749691e-01 5.250309e-01
SLC13A1          4  88253047 4.835846e-01 5.164154e-01
IQUB             4  88574142 7.697886e-01 2.302114e-01
ASB15            4  88697592 3.284290e-01 6.715710e-01
WASL             4  88788833 3.064139e-01 6.935861e-01
SPAM1            4  88989524 1.564567e-01 8.435433e-01
POT1             4  89879613 7.820122e-02 9.217988e-01
GRM8             4  91472570 3.364119e-01 6.635881e-01
FSCN3            4  92628843 9.465000e-03 9.905350e-01
SND1             4  92680010 2.678466e-01 7.321534e-01
LEP              4  93262056 7.351333e-02 9.264867e-01
RBM28            4  93318259 1.307606e-01 8.692394e-01
NYD-SP18         4  93507761 6.282450e-01 3.717550e-01
CCDC136          4  93574083 1.667750e-01 8.332250e-01
FLNC             4  93612977 6.653933e-01 3.346067e-01
IRF5             4  93709495 1.426771e-01 8.573229e-01
TNPO3            4  93721951 3.029452e-01 6.970548e-01
TSPAN33          4  93883128 5.001067e-01 4.998933e-01
SMO              4  93924307 6.470633e-01 3.529367e-01
AHCYL2           4  93959506 6.151156e-01 3.848844e-01
LOC529423        4  94149149 6.273333e-04 9.993727e-01
NRF1             4  94266676 1.216530e-01 8.783470e-01
UBE2H            4  94468924 6.251737e-01 3.748262e-01
KLHDC10          4  94683429 3.767713e-01 6.232287e-01
LOC510567        4  94768645 4.584371e-01 5.415629e-01
CPA5             4  94878599 3.893292e-01 6.106708e-01
CPA1             4  94942381 3.353700e-01 6.646300e-01
TSGA14           4  94960611 1.079400e-01 8.920600e-01
COPG2            4  95084815 4.154195e-01 5.845805e-01
MKLN1            4  95807230 4.619221e-01 5.380779e-01
PODXL            4  96031978 2.746693e-01 7.253307e-01
PLEX2            4  96581019 2.592928e-01 7.407072e-01
CHCHD3           4  97321733 4.824962e-01 5.175038e-01
EXOC4            4  97792149 3.840370e-01 6.159630e-01
LRGUK            4  98639439 5.069831e-01 4.930169e-01
SLC35B4          4  98840939 3.644318e-01 6.355682e-01
AKR1B10          4  99120460 7.826333e-02 9.217367e-01
CALD1            4  99474507 3.178460e-01 6.821540e-01
AGBL3            4  99591828 2.444216e-01 7.555784e-01
WDR91            4  99725594 5.648586e-01 4.351414e-01
CNOT4            4  99990587 4.016209e-01 5.983791e-01
NUP205           4 100178537 7.823192e-02 9.217681e-01
PL-5283          4 100260785 1.850000e-04 9.998150e-01
SLC13A4          4 100284908 2.695147e-01 7.304853e-01
LOC616777        4 100332754 3.697359e-01 6.302641e-01
MTPN             4 100553565 1.691673e-01 8.308327e-01
LOC786173        4 100997498 3.327267e-01 6.672733e-01
PTN              4 101685125 2.466357e-01 7.533643e-01
DGKI             4 101862513 2.388065e-01 7.611935e-01
CREB3L2          4 102407791 5.952847e-02 9.404715e-01
AKR1D1           4 102578505 3.848823e-01 6.151177e-01
TRIM24           4 103028220 4.722878e-01 5.277122e-01
SVOPL            4 103100577 2.723610e-01 7.276390e-01
ATP6V0A4         4 103199617 1.592274e-01 8.407726e-01
ZC3HAV1L         4 103428611 6.361082e-01 3.638918e-01
ZC3HAV1          4 103471112 3.387150e-01 6.612850e-01
TTC26            4 103543431 6.750178e-01 3.249822e-01
LOC540792        4 103594226 4.125753e-01 5.874247e-01
LUC7L2           4 103776959 1.638571e-03 9.983614e-01
CLEC2L           4 103827441 2.233911e-01 7.766089e-01
HIPK2            4 103975683 2.862007e-01 7.137993e-01
TBXAS1           4 104132849 2.693666e-01 7.306334e-01
PARP12           4 104309853 2.883008e-01 7.116992e-01
LOC521504        4 104374422 2.470488e-01 7.529512e-01
SLC37A3          4 104577143 1.776944e-01 8.223056e-01
DENND2A          4 104724345 6.001507e-01 3.998493e-01
BRAF             4 104878885 4.681167e-01 5.318833e-01
LOC787003        4 105522301 1.074342e-01 8.925658e-01
AGK              4 105646648 3.026990e-01 6.973010e-01
LOC506984        4 105751813 2.494200e-01 7.505800e-01
LOC520049        4 105811210 1.273659e-01 8.726341e-01
TRY1             4 105915821 6.495062e-01 3.504938e-01
CLEC5A           4 106059685 1.765143e-02 9.823486e-01
LOC519952        4 106315067 2.022222e-04 9.997978e-01
LOC509513        4 106810826 1.204024e-01 8.795976e-01
TRPV6            4 107001290 1.909975e-01 8.090025e-01
LOC614268        4 107324489 5.316186e-01 4.683814e-01
CASP2            4 107494566 1.431057e-01 8.568943e-01
CLCN1            4 107520441 3.083978e-01 6.916022e-01
LOC510320        4 107804893 5.878385e-02 9.412162e-01
FAM115A          4 107841605 5.821250e-03 9.941787e-01
TPK1             4 108545808 4.255346e-01 5.744654e-01
LOC788159        4 111444883 1.651288e-01 8.348712e-01
CNTNAP2          4 112047188 2.282445e-01 7.717555e-01
EZH2             4 112815065 1.345455e-04 9.998655e-01
LOC506408        4 113021942 1.897300e-01 8.102700e-01
ZNF398           4 113051003 1.432086e-01 8.567914e-01
LOC527558        4 113084513 2.825437e-01 7.174563e-01
ZNF746           4 113290310 1.394600e-01 8.605400e-01
KRBA1            4 113345355 2.944567e-01 7.055433e-01
SSPO             4 113437151 5.064647e-01 4.935353e-01
LOC100139854     4 113501325 7.020000e-04 9.992980e-01
LRRC61           4 113551047 4.369286e-02 9.563071e-01
ZNF775           4 113610713 2.070133e-01 7.929867e-01
GIMAP8           4 113646992 2.593200e-01 7.406800e-01
LOC530077        4 114148007 1.041067e-01 8.958933e-01
ABP1             4 114249905 7.971429e-04 9.992029e-01
NOS3             4 114375649 4.730175e-01 5.269825e-01
ABCB8            4 114406650 7.512533e-01 2.487467e-01
CENTG3           4 114467855 2.186450e-01 7.813550e-01
LOC518355        4 114520344 3.265878e-01 6.734122e-01
ASB10            4 114548137 1.346814e-01 8.653186e-01
LOC616267        4 114561863 5.718462e-03 9.942815e-01
NUB1             4 114694288 7.910110e-01 2.089890e-01
LOC100140069     4 114729386 3.924020e-01 6.075980e-01
LOC789318        4 114804246 6.570530e-01 3.429470e-01
PRKAG2           4 114885586 2.745340e-01 7.254660e-01
GALNTL5          4 115245435 2.222900e-01 7.777100e-01
GALNT11          4 115338082 5.001100e-01 4.998900e-01
MLL3             4 115370355 2.324993e-01 7.675007e-01
XRCC2            4 115798181 2.873500e-01 7.126500e-01
ACTR3B           4 115874159 1.887619e-01 8.112381e-01
DPP6             4 116894348 2.454884e-01 7.545116e-01
PAXIP1           4 117820143 2.193033e-01 7.806967e-01
INSIG1           4 117910552 2.302186e-01 7.697814e-01
LOC511489        4 118153767 2.104284e-01 7.895716e-01
LOC520408        4 118895481 3.666190e-01 6.333810e-01
LMBR1            4 118947323 8.461309e-01 1.538691e-01
LOC618228        4 119119995 6.500000e-04 9.993500e-01
UBE3C            4 119248644 3.219606e-01 6.780394e-01
DNAJB6           4 119432572 9.716667e-04 9.990283e-01
LOC616515        4 119521583 3.741457e-01 6.258543e-01
NCAPG2           4 120133228 1.918610e-01 8.081390e-01
LOC512582        4 120227878 2.237656e-01 7.762344e-01
WDR60            4 120328675 3.334393e-01 6.665607e-01
LOC790124        4 120432776 1.583063e-01 8.416937e-01
TSPAN8           5    793547 2.565497e-01 7.434503e-01
LGR5             5   1079309 3.885845e-01 6.114155e-01
LOC781850        5   1278211 1.868350e-01 8.131650e-01
TMEM19           5   1302323 5.002767e-01 4.997233e-01
RAB21            5   1361249 3.707233e-01 6.292767e-01
TBC1D15          5   1464457 8.140645e-01 1.859355e-01
LOC618062        5   1526475 4.283040e-01 5.716960e-01
LOC523590        5   4140128 3.413379e-01 6.586621e-01
LOC539913        5   4476439 1.017469e-01 8.982531e-01
CAPS2            5   4769272 4.077475e-01 5.922525e-01
GLIPR1L1         5   4824708 3.651891e-01 6.348109e-01
GLIPR1           5   4975616 4.796850e-01 5.203150e-01
hNRP             5   5577631 2.378513e-01 7.621487e-01
LOC533350        5   5819689 3.033903e-01 6.966098e-01
ZDHHC17          5   6160875 3.462113e-01 6.537887e-01
CSRP2            5   6267227 2.436250e-01 7.563750e-01
E2F7             5   6429407 9.684364e-02 9.031564e-01
NAV3             5   7403599 3.694566e-01 6.305434e-01
SYT1             5   8451053 2.979926e-01 7.020074e-01
LOC532789        5   9156637 5.392412e-01 4.607588e-01
PPP1R12A         5   9352453 2.614046e-01 7.385954e-01
LOC531410        5   9772116 2.020656e-01 7.979344e-01
LOC522188        5  10011913 3.115268e-01 6.884732e-01
LIN7A            5  10408843 2.261768e-01 7.738232e-01
ACSS3            5  10730757 3.753317e-01 6.246683e-01
LOC536906        5  10951353 4.167004e-01 5.832996e-01
LOC513885        5  11981757 5.367495e-01 4.632505e-01
TMTC2            5  12293313 2.526857e-01 7.473143e-01
LOC781126        5  12594314 4.129764e-01 5.870236e-01
PRKRIP1          5  13757589 1.410271e-01 8.589729e-01
SLC6A15          5  14572813 2.964373e-01 7.035627e-01
TSPAN19          5  14720682 2.219240e-01 7.780760e-01
LRRIQ1           5  14750523 3.960169e-01 6.039831e-01
PAMCI            5  15545464 4.098156e-01 5.901844e-01
NTS              5  15608709 3.304450e-01 6.695550e-01
MGAT4C           5  15743558 3.079243e-01 6.920757e-01
C5H12orf50       5  17860337 8.888711e-01 1.111289e-01
CEP290           5  17906083 7.244764e-01 2.755236e-01
TMTC3            5  18012586 7.763867e-01 2.236133e-01
KITLG            5  18325579 2.631342e-01 7.368658e-01
POC1B            5  19359657 7.266450e-02 9.273355e-01
LOC782975        5  19436069 2.141377e-01 7.858623e-01
ATP2B1           5  19544994 2.691600e-01 7.308400e-01
EPYC             5  20909607 5.637182e-01 4.362818e-01
DCN              5  21079749 6.756414e-01 3.243586e-01
PLEKHG7          5  22719886 1.973512e-01 8.026488e-01
EEA1             5  22806678 2.569712e-01 7.430288e-01
NUDT4            5  23349438 8.331683e-01 1.668317e-01
UBE2N            5  23370898 2.146144e-01 7.853856e-01
MRPL42           5  23425762 3.026560e-01 6.973440e-01
PLXNC1           5  24074711 4.272186e-01 5.727814e-01
TMCC3            5  24466890 3.628416e-01 6.371584e-01
NDUFA12          5  24846552 3.641725e-01 6.358275e-01
NR2C1            5  24884876 3.679140e-01 6.320860e-01
FGD6             5  24952035 3.967519e-01 6.032481e-01
VEZT             5  25031046 1.820086e-01 8.179914e-01
LOC784074        5  25207959 2.656989e-01 7.343011e-01
METAP2           5  25256876 5.000483e-01 4.999517e-01
USP44            5  25289942 5.696486e-01 4.303514e-01
PDE1B            5  25633616 1.282933e-01 8.717067e-01
NCKAP1L          5  25662438 2.870412e-01 7.129588e-01
ITGA5            5  25778691 1.340087e-01 8.659913e-01
CBX5             5  25944575 2.501675e-01 7.498325e-01
CALCOCO1         5  26489189 2.866229e-01 7.133771e-01
ATF7             5  26582595 2.608581e-01 7.391419e-01
PCBP2            5  26704967 2.235000e-03 9.977650e-01
SP1              5  26770319 3.329075e-01 6.670925e-01
ESPL1            5  26894204 2.492562e-01 7.507438e-01
LOC516241        5  26986116 2.857143e-01 7.142857e-01
EIF4B            5  27094115 1.666650e-01 8.333350e-01
KRT8             5  27212972 3.995280e-01 6.004720e-01
KRT79            5  27272084 4.174613e-01 5.825387e-01
KRT74            5  27487524 9.502029e-01 4.979714e-02
KRT85            5  27698110 2.749400e-01 7.250600e-01
KRT7             5  27829568 2.230000e-04 9.997770e-01
KRT80            5  27887789 3.727356e-01 6.272644e-01
ACVR1B           5  28039217 1.749483e-01 8.250517e-01
ANKRD33          5  28128587 7.143114e-01 2.856886e-01
SCN8A            5  28210133 8.434938e-02 9.156506e-01
SLC4A8           5  28476361 2.232896e-01 7.767104e-01
GALNT6           5  28577284 3.343233e-01 6.656767e-01
LOC524475        5  28640245 2.122925e-01 7.877075e-01
TFCP2            5  28783844 4.211633e-01 5.788367e-01
SLC11A2          5  28897853 7.776825e-01 2.223175e-01
LOC781439        5  29022775 2.867688e-01 7.132312e-01
LOC510716        5  29093103 1.432857e-01 8.567143e-01
ATF1             5  29272559 2.753836e-01 7.246164e-01
DIP2B            5  29350321 3.385681e-01 6.614319e-01
LOC782074        5  29674485 5.360492e-01 4.639508e-01
LIMA1            5  29805587 2.859138e-01 7.140862e-01
LASS5            5  29904850 3.754975e-01 6.245025e-01
LOC538244        5  29983839 5.288889e-04 9.994711e-01
FAIM2            5  30156558 1.973537e-01 8.026463e-01
TMBIM6           5  30283289 1.255062e-01 8.744938e-01
FMNL3            5  30323149 1.754383e-01 8.245617e-01
KCNH3            5  30449320 1.649550e-01 8.350450e-01
SPATS2           5  30474765 1.368014e-01 8.631986e-01
MLL2             5  30934621 2.776356e-01 7.223644e-01
CCNT1            5  31227626 6.659317e-01 3.340683e-01
C12orf54         5  31714299 6.833857e-01 3.166143e-01
PFKM             5  32312441 2.631538e-01 7.368463e-01
SENP1            5  32356862 5.001567e-01 4.998433e-01
COL2A1           5  32452911 5.945580e-01 4.054420e-01
VDR              5  32550893 2.708338e-01 7.291662e-01
LOC509843        5  32644900 6.764283e-01 3.235717e-01
RAPGEF3          5  32699056 3.367167e-01 6.632833e-01
ENDOU            5  32735271 3.449783e-01 6.550217e-01
FAM113B          5  33189964 2.765768e-01 7.234232e-01
SLC38A4          5  33607601 1.768900e-01 8.231100e-01
SLC38A1          5  34127821 3.231478e-01 6.768522e-01
SFRS2IP          5  34435064 1.546800e-01 8.453200e-01
ARID2            5  34488941 3.813182e-01 6.186818e-01
TMEM16F          5  35062510 4.169334e-01 5.830666e-01
DBX2             5  35474876 5.454500e-01 4.545500e-01
NELL2            5  35657214 3.619186e-01 6.380814e-01
TMEM117          5  36198393 2.393299e-01 7.606701e-01
IRAK4            5  36879877 8.332017e-01 1.667983e-01
ADAMTS20         5  37106066 2.990539e-01 7.009461e-01
PRICKLE1         5  38275461 2.547000e-01 7.453000e-01
PPHLN1           5  38398309 2.339253e-01 7.660747e-01
YAF2             5  38681103 2.796684e-01 7.203316e-01
GLT8D3           5  38762775 7.314375e-03 9.926856e-01
CNTN1            5  40000181 2.056929e-01 7.943071e-01
BSM              5  40558710 1.672286e-02 9.832771e-01
LOC100140959     5  40613982 4.007960e-02 9.599204e-01
LRRK2            5  40706065 6.006621e-01 3.993379e-01
SLC2A13          5  41061865 3.955718e-01 6.044282e-01
KIF21A           5  41966085 2.656251e-01 7.343749e-01
CPNE8            5  42421047 3.505849e-01 6.494151e-01
PTPRR            5  42837081 3.627803e-01 6.372197e-01
PTPRB            5  43114835 4.485003e-01 5.514997e-01
KCNMB4           5  43269121 1.755515e-01 8.244485e-01
CNOT2            5  43365207 4.812693e-01 5.187307e-01
MGC139000        5  43746861 2.243628e-01 7.756372e-01
RAB3IP           5  43888512 3.152123e-01 6.847877e-01
LOC531070        5  43995045 3.121568e-01 6.878432e-01
YEATS4           5  44317598 2.876429e-01 7.123571e-01
LYZ1             5  44351424 7.539838e-01 2.460162e-01
LOC787241        5  44659024 3.383083e-01 6.616917e-01
CPSF6            5  44764576 1.124878e-01 8.875122e-01
CPD              5  45089737 1.812938e-01 8.187062e-01
MDM2             5  45182162 3.333183e-01 6.666817e-01
SLC35E3          5  45247118 2.038792e-01 7.961208e-01
NUP107           5  45277159 2.108400e-01 7.891600e-01
RAP1B            5  45354729 1.068752e-01 8.931248e-01
IL26             5  45754178 4.180538e-01 5.819462e-01
CAND1            5  46720010 4.994237e-01 5.005762e-01
GRIP1            5  47587701 3.897966e-01 6.102034e-01
HELB             5  47714718 4.002020e-01 5.997980e-01
IRAK3            5  47799001 3.000200e-01 6.999800e-01
TMBIM4           5  47878803 7.786917e-01 2.213083e-01
MSRB3            5  48563017 5.504023e-01 4.495977e-01
LEMD3            5  48772978 5.714307e-01 4.285693e-01
WIF1             5  48918349 3.052433e-01 6.947567e-01
TBC1D30          5  49180755 4.225350e-01 5.774650e-01
GNS              5  49284705 3.750113e-01 6.249887e-01
RASSF3           5  49353416 3.846254e-01 6.153746e-01
TBK1             5  49502757 4.436578e-01 5.563422e-01
XPOT             5  49549906 3.749367e-01 6.250633e-01
LOC783553        5  49609298 2.774528e-01 7.225472e-01
LOC535460        5  49719085 1.449900e-01 8.550100e-01
SRGAP1           5  49811725 2.395769e-01 7.604231e-01
TMEM5            5  50151098 1.450771e-01 8.549229e-01
PPM1H            5  50865117 2.613386e-01 7.386614e-01
MON2             5  51220479 1.148298e-01 8.851702e-01
USP15            5  51392175 1.055016e-01 8.944984e-01
SLC16A7          5  53987310 2.965028e-01 7.034972e-01
LRIG3            5  54887350 2.058888e-01 7.941113e-01
CTDSP2           5  55961572 1.682600e-01 8.317400e-01
KIF5A            5  56232191 7.143900e-01 2.856100e-01
R3HDM2           5  56412901 6.667614e-01 3.332386e-01
LOC533894        5  56565409 4.139435e-01 5.860565e-01
MYO1A            5  56713476 6.594200e-01 3.405800e-01
HSD17B6          5  57004157 1.674350e-01 8.325650e-01
PRIM1            5  57045565 3.342467e-01 6.657533e-01
PTGES3           5  57093445 5.007633e-01 4.992367e-01
BAZ2A            5  57131678 5.002800e-01 4.997200e-01
RBMS2            5  57168518 5.003892e-01 4.996108e-01
DGKA             5  57679838 5.680643e-01 4.319357e-01
ITGA7            5  57875453 3.336100e-01 6.663900e-01
LOC618816        5  58136437 3.311300e-01 6.688700e-01
LOC538993        5  60265445 3.925250e-01 6.074750e-01
NTN4             5  60373086 4.436337e-01 5.563663e-01
AMDHD1           5  60598185 4.422778e-02 9.557722e-01
HAL              5  60617939 6.919714e-02 9.308029e-01
LTA4H            5  60647047 1.125000e-04 9.998875e-01
ELK3             5  60827191 3.161521e-01 6.838479e-01
PCTK2            5  60899266 5.402905e-01 4.597095e-01
LOC787705        5  61229890 2.949597e-01 7.050403e-01
NEDD1            5  61447123 8.007353e-01 1.992647e-01
LOC100138094     5  63028343 3.750225e-01 6.249775e-01
LOC537782        5  63126181 5.274418e-01 4.725582e-01
ANKS1B           5  63230251 3.549195e-01 6.450805e-01
LOC516896        5  63724642 2.609434e-01 7.390566e-01
UHRF1BP1L        5  64415015 5.501830e-01 4.498170e-01
SCYL2            5  64559118 3.026667e-04 9.996973e-01
SLC17A8          5  64636427 2.894893e-01 7.105107e-01
NR1H4            5  64766086 4.977075e-01 5.022925e-01
GAS2L3           5  64833853 2.907433e-01 7.092567e-01
ANO4             5  65014721 2.198387e-01 7.801613e-01
SLC5A8           5  65390607 5.743107e-01 4.256893e-01
LOC510487        5  65524944 1.391217e-01 8.608783e-01
MYBPC1           5  65739454 5.161278e-01 4.838722e-01
CHPT1            5  65851825 2.087764e-01 7.912236e-01
GNPTAB           5  65913210 2.151822e-01 7.848178e-01
DRAM1            5  66044064 2.299523e-01 7.700477e-01
CCDC53           5  66167868 3.361242e-01 6.638758e-01
LOC100139879     5  66240945 4.166717e-01 5.833283e-01
LOC615510        5  66293422 8.571371e-01 1.428629e-01
IGF1             5  66536500 1.340191e-01 8.659809e-01
PAH              5  66949612 2.706958e-02 9.729304e-01
STAB2            5  67613998 3.476508e-01 6.523492e-01
hare             5  67714816 2.023959e-01 7.976041e-01
NT5DC3           5  67791230 2.369935e-01 7.630065e-01
HSP90B1          5  67940054 3.333400e-01 6.666600e-01
GLT8D2           5  67998163 5.435323e-01 4.564677e-01
HCFC2            5  68054068 5.553978e-01 4.446022e-01
TXNRD1           5  68239608 1.802191e-01 8.197809e-01
CHST11           5  68386932 2.996305e-01 7.003695e-01
SLC41A2          5  68702463 8.346768e-01 1.653232e-01
LOC516864        5  68887793 2.012560e-01 7.987440e-01
APPL2            5  69040104 4.364294e-01 5.635706e-01
LOC100270756     5  69165343 3.274094e-01 6.725906e-01
LOC519892        5  69818002 2.703036e-01 7.296964e-01
TCP11L2          5  70014758 5.171250e-03 9.948288e-01
POLR3B           5  70063663 1.446613e-02 9.855339e-01
RFX4             5  70219700 8.123467e-02 9.187653e-01
RIC8B            5  70410418 2.829979e-01 7.170021e-01
CRY1             5  70613677 3.657427e-01 6.342573e-01
BTBD11           5  70928441 1.463839e-01 8.536161e-01
PWP1             5  71281747 3.745771e-01 6.254229e-01
BPIL2            5  71399214 6.558278e-01 3.441722e-01
MGC137014        5  72076656 1.254000e-02 9.874600e-01
LARGE            5  72155703 2.249989e-01 7.750011e-01
LOC506388        5  73719770 2.128571e-04 9.997871e-01
HMGXB4           5  73874012 3.978143e-01 6.021857e-01
TOM1             5  73918156 1.037333e-01 8.962667e-01
RASD2            5  74108701 3.227444e-02 9.677256e-01
APOL6            5  74222853 1.636414e-01 8.363586e-01
RBM9             5  74262523 4.729464e-01 5.270536e-01
APOL3            5  75045517 2.243800e-01 7.756200e-01
MYH9             5  75099916 1.967775e-01 8.032225e-01
TXN2             5  75257645 4.785714e-04 9.995214e-01
FOXRED2          5  75278968 2.673571e-02 9.732643e-01
EIF3D            5  75299384 2.250333e-02 9.774967e-01
CACNG2           5  75344375 2.531636e-01 7.468364e-01
PVALB            5  75550506 4.733971e-01 5.266029e-01
NCF4             5  75642419 8.417692e-03 9.915823e-01
CSF2RB           5  75724062 1.717462e-02 9.828254e-01
LOC783544        5  75790113 1.682250e-01 8.317750e-01
RAC2             5  76033521 5.004367e-01 4.995633e-01
PSCD4            5  76081161 1.828145e-01 8.171855e-01
CARD10           5  76286670 4.606667e-02 9.539333e-01
SYT10            5  76691828 1.712789e-02 9.828721e-01
PKP2             5  77369940 2.590671e-01 7.409329e-01
DNM1L            5  77516965 4.876195e-01 5.123805e-01
FGD4             5  77610224 2.769691e-01 7.230309e-01
LOC510651        5  78302963 9.320857e-02 9.067914e-01
AMN1             5  78553756 4.909935e-01 5.090065e-01
LOC516544        5  78754023 6.794739e-01 3.205261e-01
LOC781915        5  79033736 4.424256e-01 5.575744e-01
CAPRIN2          5  79229168 6.585000e-01 3.415000e-01
IPO8             5  79273642 9.512474e-02 9.048753e-01
TMTC1            5  80217045 4.872572e-01 5.127428e-01
OVCH1            5  80507059 7.126142e-01 2.873858e-01
ERGIC2           5  80617120 6.657867e-01 3.342133e-01
FAR2             5  80666647 6.282050e-01 3.717950e-01
CCDC91           5  81588451 3.291449e-01 6.708551e-01
KLHDC5           5  82454316 2.744133e-01 7.255867e-01
MRPS35           5  82486680 3.185294e-01 6.814706e-01
PPFIBP1          5  82540690 1.015024e-01 8.984976e-01
LOC782003        5  82738732 1.944108e-01 8.055892e-01
ARNTL2           5  82874507 1.686615e-01 8.313385e-01
STK38L           5  82973613 2.435871e-01 7.564129e-01
TM7SF3           5  83207391 3.618769e-01 6.381231e-01
C5H12orf11       5  83279905 9.156455e-02 9.084355e-01
ITPR2            5  83401119 3.269183e-01 6.730817e-01
SSPN             5  84096970 4.767257e-01 5.232743e-01
RASSF8           5  84288121 3.731429e-01 6.268571e-01
IFLTD1           5  84855715 2.764792e-01 7.235208e-01
KRAS             5  85169005 3.119383e-01 6.880617e-01
CASC1            5  85218134 3.362365e-01 6.637635e-01
LOC100140494     5  85311020 5.309415e-01 4.690585e-01
BCAT1            5  85481489 3.749498e-01 6.250502e-01
SOX5             5  86570828 3.078626e-01 6.921374e-01
LOC540705        5  87967367 2.223744e-01 7.776256e-01
LOC520387        5  88100951 1.849719e-01 8.150281e-01
ST8SIA1          5  88288028 3.243354e-01 6.756646e-01
LOC785717        5  88504299 2.702056e-01 7.297944e-01
ABCC9            5  88676789 2.236083e-01 7.763917e-01
LDHB             5  88962350 2.248956e-01 7.751044e-01
GYS2             5  89020452 4.172900e-01 5.827100e-01
MGC143392        5  89081429 4.599650e-01 5.400350e-01
RECQL            5  89117100 5.733920e-01 4.266080e-01
PYROXD1          5  89151126 4.579000e-02 9.542100e-01
SLCO1A2          5  89261197 4.063679e-01 5.936321e-01
SLCO1B3          5  89324899 2.380339e-01 7.619661e-01
SLCO1C1          5  89439253 3.790765e-01 6.209235e-01
PDE3A            5  89553633 2.831185e-01 7.168815e-01
AEBP2            5  90902337 1.020850e-01 8.979150e-01
PLEKHA5          5  91032015 2.570872e-01 7.429128e-01
PLCZ1            5  91771500 5.251452e-01 4.748548e-01
LOC513301        5  92021764 1.758844e-01 8.241156e-01
LMO3             5  93697085 3.201386e-01 6.798614e-01
MGST1            5  93927426 3.412014e-01 6.587986e-01
DERA             5  94321618 3.111411e-01 6.888589e-01
STRAP            5  94445589 7.142529e-01 2.857471e-01
EPS8             5  94554593 3.788342e-01 6.211658e-01
PTPRO            5  94769975 2.720169e-01 7.279831e-01
RERG             5  95098037 3.775959e-01 6.224041e-01
ERP27            5  95406085 4.015300e-01 5.984700e-01
GUCY2C           5  95605275 1.540983e-01 8.459017e-01
PLBD1            5  95709692 3.167677e-01 6.832323e-01
ATF7IP           5  95802786 5.626337e-01 4.373663e-01
GRIN2B           5  96408899 1.893644e-01 8.106356e-01
LOC786490        5  97084707 7.632762e-01 2.367238e-01
GSG1             5  97239802 2.452227e-01 7.547773e-01
LOC512120        5  97259925 3.385594e-01 6.614406e-01
HEBP1            5  97352280 5.198864e-01 4.801136e-01
DDX47            5  97489498 2.563886e-01 7.436114e-01
GPR19            5  97614534 3.403900e-01 6.596100e-01
CREBL2           5  97649199 3.747088e-01 6.252912e-01
DUSP16           5  97756059 5.540939e-01 4.459061e-01
LOH12CR1         5  97814426 2.011252e-01 7.988748e-01
MANSC1           5  97926225 1.238463e-01 8.761537e-01
LRP6             5  98095718 3.628715e-01 6.371285e-01
BCL2L14          5  98198618 2.820267e-01 7.179733e-01
ETV6             5  98413064 1.915600e-01 8.084400e-01
LOC616478        5  98935414 3.506517e-01 6.493483e-01
CSDA             5  99336808 2.899857e-02 9.710014e-01
STYK1            5  99406600 3.516700e-02 9.648330e-01
KLRA1            5  99465293 3.654438e-01 6.345562e-01
KLRJ1            5  99860122 2.855083e-01 7.144917e-01
KLRD1            5 100096372 2.726781e-01 7.273219e-01
GABARAPL1        5 100204823 4.231667e-03 9.957683e-01
CLEC1A           5 100302471 1.495757e-01 8.504243e-01
CLEC9A           5 100327788 7.711111e-04 9.992289e-01
CLEC12A          5 100390337 9.987143e-03 9.900129e-01
LOC784329        5 100443487 4.099600e-02 9.590040e-01
LOC618591        5 100762404 3.314017e-01 6.685983e-01
OVOS2            5 101132433 2.288778e-01 7.711222e-01
LOC506828        5 101241741 1.266713e-01 8.733287e-01
A2M              5 101298140 4.360500e-01 5.639500e-01
M6PR             5 101440343 1.785933e-01 8.214067e-01
PHC1             5 101454720 3.378167e-01 6.621833e-01
LOC516769        5 101495636 2.571610e-01 7.428390e-01
RIMKLB           5 101582551 3.924450e-01 6.075550e-01
FOXJ2            5 102005807 5.824433e-01 4.175567e-01
NECAP1           5 102050795 1.546667e-03 9.984533e-01
CLEC6A           5 102103423 4.171900e-01 5.828100e-01
CD163            5 102247398 1.451836e-01 8.548164e-01
LOC751811        5 102312480 4.117317e-01 5.882683e-01
LOC100140159     5 102670728 2.459870e-02 9.754013e-01
LOC509416        5 102770798 1.361456e-01 8.638544e-01
LOC615375        5 102826491 3.290292e-01 6.709708e-01
LOC786739        5 103030649 3.522537e-01 6.477462e-01
WC1.3            5 103105996 1.089417e-02 9.891058e-01
PEX5             5 103531563 1.398154e-02 9.860185e-01
CLSTN3           5 103583249 1.177660e-01 8.822340e-01
C1S              5 103768141 5.135544e-01 4.864456e-01
CD4              5 103996918 3.968029e-01 6.031971e-01
CHD4             5 104177031 4.635789e-03 9.953642e-01
SCNN1A           5 104363470 2.714127e-01 7.285873e-01
VWF              5 104604796 1.499976e-01 8.500024e-01
LOC512529        5 104743456 3.234732e-01 6.765268e-01
NTF3             5 105139901 1.087718e-01 8.912282e-01
GALNT8           5 105800017 6.249662e-01 3.750337e-01
NDUFA9           5 105870613 2.508787e-01 7.491212e-01
LOC531276        5 105945611 5.927663e-01 4.072338e-01
FGF6             5 106159752 2.013717e-01 7.986283e-01
CCND2            5 106256616 3.774300e-01 6.225700e-01
PARP11           5 106604959 6.866206e-01 3.133794e-01
LOC525377        5 106690307 1.563968e-01 8.436032e-01
PRMT8            5 106813133 1.752076e-01 8.247924e-01
TSPAN11          5 106977557 1.131489e-01 8.868511e-01
LOC540132        5 107051299 2.121311e-01 7.878689e-01
TEAD4            5 107263515 7.767300e-02 9.223270e-01
TULP3            5 107344087 1.666683e-01 8.333317e-01
LOC786925        5 107613092 5.000800e-01 4.999200e-01
SLC6A12          5 107648410 5.384000e-03 9.946160e-01
SLC6A13          5 107671017 1.510071e-01 8.489929e-01
JARID1A          5 107729691 3.348438e-01 6.651562e-01
CCDC77           5 107799062 4.320871e-01 5.679129e-01
LOC527026        5 107911004 2.731591e-01 7.268409e-01
NINJ2            5 107937917 1.684167e-01 8.315833e-01
WNK1             5 108142321 5.620331e-01 4.379669e-01
RAD52            5 108211829 4.282271e-01 5.717729e-01
ERC1             5 108309085 2.956265e-01 7.043735e-01
ADIPOR2          5 108706645 1.480786e-01 8.519214e-01
LOC784075        5 108741067 4.444800e-01 5.555200e-01
DCP1B            5 108815277 5.393131e-01 4.606869e-01
CACNA1C          5 109174536 2.490987e-01 7.509013e-01
CECR5            5 109404837 1.431557e-01 8.568443e-01
LOC517202        5 109513108 1.710058e-01 8.289942e-01
BCL2L13          5 109586567 4.451111e-01 5.548889e-01
LOC532244        5 109661144 2.310870e-01 7.689130e-01
TUBA8            5 109875554 5.031983e-01 4.968017e-01
LGALS3           5 109934870 5.103883e-01 4.896117e-01
TRIOBP           5 110070402 3.744286e-03 9.962557e-01
ANKRD54          5 110145961 8.632500e-03 9.913675e-01
EIF3L            5 110166753 1.447471e-01 8.552529e-01
MIRab13          5 110215051 5.001700e-01 4.998300e-01
PICK1            5 110347436 4.997600e-01 5.002400e-01
BAIAP2L2         5 110374927 1.257513e-01 8.742488e-01
PLA2G6           5 110403902 3.999740e-01 6.000260e-01
TMEM184B         5 110489753 4.544155e-01 5.455845e-01
CSNK1E           5 110564766 9.615867e-02 9.038413e-01
KDELR3           5 110662181 6.262209e-01 3.737791e-01
DDX17            5 110674373 4.185823e-01 5.814177e-01
DMC1             5 110710781 3.214256e-01 6.785744e-01
JOSD1            5 110829538 1.215450e-01 8.784550e-01
GTPBP1           5 110849819 7.713633e-01 2.286367e-01
SUN2             5 110872868 3.000140e-01 6.999860e-01
CBX7             5 111109165 1.300000e-04 9.998700e-01
SYNGR1           5 111295788 9.430000e-03 9.905700e-01
TAB1             5 111346065 7.139900e-01 2.860100e-01
CACNA1I          5 111506752 2.420337e-01 7.579663e-01
ENTHD1           5 111671783 4.425281e-01 5.574719e-01
LOC538476        5 111873342 1.676042e-01 8.323958e-01
TNRC6B           5 111923766 3.150248e-01 6.849752e-01
ADSL             5 112198487 1.681700e-01 8.318300e-01
SGSM3            5 112228738 2.061990e-01 7.938010e-01
MKL1             5 112270347 4.326693e-01 5.673307e-01
SLC25A17         5 112568323 3.335125e-01 6.664875e-01
ST13             5 112612314 3.598000e-01 6.402000e-01
XPNPEP3          5 112641158 2.833333e-05 9.999717e-01
LOC784935        5 112804006 2.221044e-01 7.778956e-01
CHADL            5 112919365 5.723271e-01 4.276729e-01
ZC3H7B           5 112955755 3.758919e-01 6.241081e-01
ACO2             5 113089659 1.058389e-01 8.941611e-01
LOC614655        5 113214263 6.535814e-01 3.464186e-01
XRCC6            5 113229350 3.250014e-01 6.749986e-01
MEI1             5 113277544 3.670654e-01 6.329346e-01
SREBF2           5 113378639 4.772200e-01 5.227800e-01
SEPT3            5 113491171 5.451167e-02 9.454883e-01
WBP2NL           5 113510818 6.628633e-01 3.371367e-01
TCF20            5 113635679 2.353538e-01 7.646462e-01
NFAM1            5 113846897 2.983838e-01 7.016162e-01
DNA-directed     5 113987698 1.390274e-01 8.609726e-01
ARFGAP3          5 114291343 8.527464e-01 1.472536e-01
PACSIN2          5 114356784 1.356263e-02 9.864374e-01
TTLL1            5 114493511 1.789063e-02 9.821094e-01
mitochondrial    5 114576720 2.044700e-01 7.955300e-01
TTLL12           5 114611577 2.842943e-01 7.157057e-01
SCUBE1           5 114645040 2.809359e-01 7.190641e-01
SAMM50           5 114916492 7.657190e-02 9.234281e-01
SULT4A1          5 115086038 2.566435e-01 7.433565e-01
EFCAB6           5 115128725 2.375510e-01 7.624490e-01
PARVB            5 115517566 4.891763e-02 9.510824e-01
PARVG            5 115585450 4.761750e-01 5.238250e-01
LOC789734        5 115652985 4.620708e-01 5.379292e-01
PHF21B           5 116123878 1.107115e-01 8.892885e-01
LOC100138505     5 116344848 1.663067e-01 8.336933e-01
LOC505415        5 116446816 7.583333e-04 9.992417e-01
LOC790029        5 116466381 4.167108e-01 5.832892e-01
SMC1B            5 116521044 6.643283e-01 3.356717e-01
RIBC2            5 116546411 1.668617e-01 8.331383e-01
FBLN1            5 116615493 2.379229e-01 7.620771e-01
ATXN10           5 116756917 3.067887e-01 6.932113e-01
PPARA            5 117151332 2.598952e-01 7.401048e-01
LOC537366        5 117239271 2.568333e-03 9.974317e-01
TTC38            5 117651752 2.500587e-01 7.499413e-01
GTSE1            5 117679066 2.026420e-01 7.973580e-01
CELSR1           5 117766390 1.396925e-01 8.603075e-01
TBC1D22A         5 118087271 2.326386e-01 7.673614e-01
FAM19A5          5 119524059 6.296379e-01 3.703621e-01
LOC100139352     5 119878010 3.510633e-01 6.489367e-01
LOC510764        5 119926887 4.267286e-01 5.732714e-01
SHANK3           5 120166110 4.163650e-01 5.836350e-01
RABL2B           5 120248037 1.699950e-01 8.300050e-01
LOC519917        5 121035845 1.821991e-01 8.178009e-01
LOC100139822     5 121100712 5.003042e-01 4.996958e-01
MARCH1           6   1947506 2.876584e-01 7.123416e-01
LOC506277        6   2093899 3.796783e-01 6.203217e-01
LOC514182        6   2603760 4.803462e-01 5.196538e-01
LOC100138953     6   3374934 1.631313e-02 9.836869e-01
ANXA5            6   3544569 8.771172e-02 9.122883e-01
GPR103           6   4099770 1.779079e-01 8.220921e-01
PRDM5            6   4492278 3.250459e-01 6.749541e-01
LOC785289        6   5912238 9.410900e-01 5.891000e-02
PDE5A            6   6876900 5.819240e-01 4.180760e-01
LOC785098        6   6937201 4.984431e-01 5.015569e-01
LOC529462        6   7153235 3.283000e-01 6.717000e-01
MYOZ2            6   7258668 8.295714e-02 9.170429e-01
SYNPO2           6   7387826 3.090823e-01 6.909177e-01
SEC24D           6   7592918 4.066684e-01 5.933316e-01
METTL14          6   7796780 3.106000e-01 6.894000e-01
PRSS12           6   7945202 8.928921e-02 9.107108e-01
NDST3            6   8125774 4.844193e-01 5.155807e-01
NDST4            6  11644021 3.632644e-01 6.367356e-01
UGT8             6  12092871 2.723375e-01 7.276625e-01
LOC100138193     6  12613257 2.070272e-01 7.929728e-01
LOC540514        6  12724042 1.950821e-01 8.049179e-01
CAMK2D           6  12966078 2.886316e-01 7.113684e-01
LOC539238        6  13384702 2.240792e-01 7.759208e-01
LARP7            6  14139443 2.386900e-01 7.613100e-01
LOC539572        6  14171438 5.733206e-01 4.266794e-01
ALPK1            6  14280618 2.719542e-01 7.280458e-01
AP1AR            6  14428509 6.524767e-01 3.475233e-01
C4orf32          6  14518263 2.907125e-01 7.092875e-01
ENPEP            6  16069239 4.263773e-01 5.736227e-01
ELOVL6           6  16378673 3.388884e-01 6.611116e-01
EGF              6  16565538 1.836138e-01 8.163862e-01
RRH              6  16729474 1.222738e-01 8.777263e-01
GAR1             6  16747386 2.371500e-02 9.762850e-01
CFI              6  16764269 3.185888e-01 6.814112e-01
PLA2G12A         6  16827967 6.671325e-01 3.328675e-01
CASP6            6  16850753 9.357675e-01 6.423250e-02
CCDC109B         6  16870048 4.793946e-01 5.206054e-01
SEC24B           6  16978980 6.245476e-01 3.754524e-01
COL25A1          6  17166261 4.018089e-01 5.981911e-01
OSTC             6  17788601 7.157050e-01 2.842950e-01
LEF1             6  18337597 5.523768e-01 4.476232e-01
HADH             6  18460434 4.897080e-01 5.102920e-01
CYP2U1           6  18512310 3.485411e-01 6.514589e-01
SGMS2            6  18548245 2.235933e-01 7.764067e-01
PAPSS1           6  18741359 2.514789e-01 7.485211e-01
DKK2             6  19382486 3.203487e-01 6.796513e-01
LOC100138214     6  20088021 2.927182e-02 9.707282e-01
AIMP1            6  20112472 1.181618e-01 8.818382e-01
LOC528650        6  20148552 3.515085e-01 6.484915e-01
NPNT             6  20451524 1.287255e-01 8.712745e-01
GSTCD            6  20578947 2.481605e-01 7.518395e-01
INTS12           6  20730690 2.820125e-01 7.179875e-01
LOC618404        6  20765484 4.418432e-01 5.581568e-01
PPA2             6  20991526 2.511303e-01 7.488697e-01
LOC538481        6  21174151 5.071880e-01 4.928120e-01
TACR3            6  22641610 5.733810e-01 4.266190e-01
LOC518821        6  22959822 2.482932e-02 9.751707e-01
BDH2             6  23051485 1.665200e-01 8.334800e-01
NHEDC2           6  23097961 2.535976e-01 7.464024e-01
NHEDC1           6  23189365 5.389927e-01 4.610073e-01
MANBA            6  23394029 2.360183e-01 7.639817e-01
NFKB1            6  23559513 2.933510e-01 7.066490e-01
SLC39A8          6  23816510 4.921580e-01 5.078420e-01
BANK1            6  24220132 2.130722e-01 7.869278e-01
PPP3CA           6  24814380 2.633785e-01 7.366215e-01
EMCN             6  25580752 1.562511e-01 8.437489e-01
MGC157237        6  26043633 4.389971e-01 5.610029e-01
DNAJB14          6  26109837 6.021157e-01 3.978843e-01
DAPP1            6  26169491 3.062315e-01 6.937685e-01
MTTP             6  26376794 1.416729e-01 8.583271e-01
MGC133736        6  26484904 1.471857e-01 8.528143e-01
ADH6             6  26699776 2.702377e-01 7.297623e-01
ADH4             6  26853333 2.293231e-01 7.706769e-01
METAP1           6  26925931 4.647300e-01 5.352700e-01
EIF4E            6  27049070 4.287471e-01 5.712529e-01
TSPAN5           6  27334632 3.524820e-01 6.475180e-01
RAP1GDS1         6  27536494 5.150167e-02 9.484983e-01
UNC5C            6  30362063 3.014048e-01 6.985952e-01
BMPR1B           6  30801206 3.010276e-01 6.989724e-01
PDLIM5           6  31420004 3.657296e-01 6.342704e-01
LOC100139892     6  31590478 1.619445e-01 8.380555e-01
SMARCAD1         6  31731330 2.664635e-01 7.335365e-01
LOC536367        6  32201229 3.113774e-01 6.886226e-01
LOC616908        6  35106978 2.750220e-01 7.249780e-01
MMRN1            6  36090669 3.015389e-01 6.984611e-01
SNCA             6  36286651 5.173221e-01 4.826779e-01
LOC782654        6  37139924 5.555756e-01 4.444244e-01
FAM13A1          6  37373745 1.159617e-01 8.840383e-01
HERC3            6  37477744 2.038022e-01 7.961978e-01
HERC5            6  37682742 1.271094e-01 8.728906e-01
HERC6            6  37735283 4.043643e-01 5.956357e-01
PPM1K            6  37875764 3.778838e-01 6.221163e-01
WHITE            6  37958997 4.249391e-01 5.750609e-01
PKD2             6  38042011 4.119141e-01 5.880859e-01
LOC613958        6  38281115 1.431971e-01 8.568029e-01
LAP3             6  38574125 5.217857e-02 9.478214e-01
LOC523874        6  38614787 2.349995e-01 7.650005e-01
NCAPG            6  38765656 1.176667e-03 9.988233e-01
LOC540095        6  38840174 4.212097e-01 5.787903e-01
SLIT2            6  41238095 2.580770e-01 7.419230e-01
LOC527318        6  41687911 1.675733e-01 8.324267e-01
KCNIP4           6  41708199 2.100721e-01 7.899279e-01
GPR125           6  43436115 2.339165e-01 7.660835e-01
LOC539625        6  43674760 2.626284e-01 7.373716e-01
PPARGC1A         6  44856989 2.044338e-01 7.955662e-01
DHX15            6  45633944 6.989510e-01 3.010490e-01
LOC613278        6  45954388 5.373566e-01 4.626434e-01
LGI2             6  46126960 4.450889e-01 5.549111e-01
SEPSECS          6  46253814 5.442500e-03 9.945575e-01
PI4K2B           6  46358865 5.826800e-01 4.173200e-01
ZCCHC4           6  46417169 7.189582e-01 2.810418e-01
ANAPC4           6  46471729 2.318696e-03 9.976813e-01
SLC34A2          6  46727275 7.271286e-02 9.272871e-01
LOC535060        6  46791310 1.296905e-01 8.703095e-01
RBPJ             6  47317470 3.159391e-01 6.840609e-01
CCKAR            6  47469444 1.648567e-01 8.351433e-01
TBC1D19          6  47573230 3.620526e-01 6.379474e-01
STIM2            6  47825575 2.862568e-01 7.137432e-01
PCDH7            6  51538359 3.079344e-01 6.920656e-01
LOC781512        6  57069307 4.039931e-01 5.960069e-01
LOC512010        6  57171426 1.515895e-01 8.484105e-01
LOC510546        6  57318391 4.267900e-01 5.732100e-01
LOC539460        6  58462056 1.684492e-01 8.315508e-01
LOC511424        6  58488267 1.903879e-01 8.096121e-01
RELL1            6  58580980 1.382169e-01 8.617831e-01
PGM2             6  58782546 1.326400e-02 9.867360e-01
TBC1D1           6  58853661 4.565597e-01 5.434403e-01
TLR6             6  59693316 7.385500e-03 9.926145e-01
LOC511583        6  59737589 1.349952e-01 8.650048e-01
TMEM156          6  59826653 2.500358e-01 7.499642e-01
KLHL5            6  59911879 1.776204e-01 8.223796e-01
WDR19            6  59993694 3.344454e-01 6.655546e-01
LOC514842        6  60074234 3.999953e-01 6.000047e-01
LOC514925        6  60173472 1.250875e-01 8.749125e-01
UGDH             6  60233937 1.820864e-01 8.179136e-01
C6H4orf34        6  60280222 3.301237e-01 6.698763e-01
UBE2K            6  60421443 3.738931e-01 6.261069e-01
LOC533206        6  60530774 7.884786e-01 2.115214e-01
N4BP2            6  60754064 2.359260e-01 7.640740e-01
RHOH             6  60850923 2.367535e-01 7.632465e-01
RBM47            6  61041221 3.563812e-01 6.436188e-01
APBB2            6  61361793 2.755779e-01 7.244221e-01
LOC535165        6  61850424 3.197330e-01 6.802670e-01
TMEM33           6  62463602 1.250000e-04 9.998750e-01
LOC784512        6  62510021 2.857700e-01 7.142300e-01
SLC30A9          6  62537650 1.668333e-01 8.331667e-01
CCDC4            6  62632069 7.505863e-01 2.494137e-01
APLT             6  62893705 3.157233e-01 6.842767e-01
LOC527289        6  63347756 4.561835e-01 5.438165e-01
KCTD8            6  64487002 1.478506e-01 8.521494e-01
YIPF7            6  64881836 3.144877e-01 6.855123e-01
GABRA4           6  67151049 1.406489e-01 8.593511e-01
GABRB1           6  67265213 4.273734e-01 5.726266e-01
COMMD8           6  67749916 1.663600e-01 8.336400e-01
ATP10D           6  67788158 3.718779e-01 6.281221e-01
CORIN            6  67924407 3.061665e-01 6.938335e-01
NFXL1            6  68242794 5.390333e-01 4.609667e-01
CNGA1            6  68316330 3.785645e-01 6.214355e-01
NPAL1            6  68366910 6.669033e-01 3.330967e-01
TXK              6  68403764 1.228493e-01 8.771507e-01
TEC              6  68468386 3.233579e-01 6.766421e-01
SLAIN2           6  68694325 3.355588e-02 9.664441e-01
LOC511059        6  68827675 2.901773e-01 7.098227e-01
OCIAD1           6  69145937 5.457400e-02 9.454260e-01
LOC785528        6  69285061 4.296374e-01 5.703626e-01
DCUN1D4          6  69355708 4.212614e-01 5.787386e-01
LOC516507        6  69503103 6.022071e-01 3.977929e-01
SGCB             6  69527269 2.765500e-01 7.234500e-01
SPATA18          6  69565788 5.220018e-01 4.779982e-01
USP46            6  69955729 2.625287e-01 7.374713e-01
SCFD2            6  70195404 1.736300e-01 8.263700e-01
LOC100138550     6  70595517 6.095875e-01 3.904125e-01
LNX1             6  70659649 5.045953e-01 4.954047e-01
CHIC2            6  71202628 2.869300e-01 7.130700e-01
PDGFRA           6  71378794 4.187508e-01 5.812492e-01
KIT              6  71833255 3.071119e-01 6.928881e-01
KDR              6  72233971 3.969469e-01 6.030531e-01
SRD5A3           6  72467911 4.362545e-01 5.637455e-01
EXOC1            6  72519196 2.214380e-01 7.785620e-01
TMEM165          6  72540759 8.164667e-01 1.835333e-01
LOC540334        6  72575638 9.397455e-02 9.060255e-01
CLOCK            6  72603637 4.993775e-01 5.006225e-01
NMU              6  72733679 1.053527e-01 8.946473e-01
CEP135           6  73022013 3.483087e-01 6.516913e-01
LOC782369        6  73120557 2.377638e-01 7.622362e-01
MGC148692        6  73369629 1.668467e-01 8.331533e-01
AASDH            6  73410472 2.858043e-01 7.141957e-01
PPAT             6  73450294 5.007320e-01 4.992680e-01
SRP72            6  73514125 5.023363e-01 4.976638e-01
HOPX             6  73638410 2.305222e-02 9.769478e-01
MGC157163        6  73849527 1.310000e-03 9.986900e-01
POLR2B           6  74031932 3.882033e-01 6.117967e-01
IGFBP7           6  74072328 3.908630e-01 6.091370e-01
LPHN3            6  78753163 3.684447e-01 6.315553e-01
TECRL            6  81510788 6.965824e-02 9.303418e-01
LOC538224        6  82560990 1.243693e-01 8.756307e-01
LOC100141166     6  82659262 3.416678e-01 6.583322e-01
LOC784561        6  82876634 2.929586e-01 7.070414e-01
CENPC1           6  84908279 5.252333e-01 4.747667e-01
STAP1            6  85012826 1.001620e-01 8.998380e-01
UBA6             6  85050527 2.768945e-01 7.231055e-01
GNRHR            6  85166061 2.482033e-01 7.517967e-01
LOC100140490     6  85178107 3.195695e-01 6.804305e-01
LOC521615        6  85257561 2.361793e-01 7.638207e-01
TMPRSS11A        6  85339533 4.009673e-01 5.990327e-01
LOC518437        6  85412321 5.712157e-01 4.287843e-01
TMPRSS11F        6  85477380 2.789487e-01 7.210513e-01
YTHDC1           6  85839311 3.362486e-01 6.637514e-01
LOC100138004     6  85926949 3.628233e-01 6.371767e-01
MGC152010        6  86399380 5.555722e-01 4.444278e-01
LOC530553        6  86460153 2.337500e-04 9.997662e-01
LOC781553        6  86634789 2.590743e-01 7.409257e-01
LOC781988        6  86676635 1.046436e-01 8.953564e-01
UGT2A3           6  86809534 6.850029e-01 3.149971e-01
SULT1E1          6  87036616 2.223073e-01 7.776927e-01
HSTN             6  87189842 1.008020e-01 8.991980e-01
CSN1S2           6  87264596 3.046250e-03 9.969537e-01
RUFY3            6  87829271 2.931654e-01 7.068346e-01
MOBKL1A          6  87975749 3.891183e-01 6.108817e-01
DCK              6  88049208 1.959500e-02 9.804050e-01
SLC4A4           6  88236445 3.045273e-01 6.954727e-01
GC               6  88696832 3.905217e-01 6.094783e-01
ADAMTS3          6  89163630 1.703960e-01 8.296040e-01
ANKRD17          6  89935963 7.504819e-01 2.495181e-01
AFP              6  90258460 1.287713e-01 8.712287e-01
RASSF6           6  90375769 3.301928e-01 6.698072e-01
CXCL2            6  90694839 1.151350e-01 8.848650e-01
MTHFD2L          6  90843742 3.381183e-01 6.618817e-01
BTC              6  91430221 3.838448e-01 6.161552e-01
PARM1            6  91599285 3.004095e-01 6.995905e-01
CDKL2            6  92151104 2.871771e-01 7.128229e-01
G3BP2            6  92208941 5.716157e-01 4.283843e-01
USO1             6  92298744 5.846374e-01 4.153626e-01
PPEF2            6  92456391 1.713718e-01 8.286282e-01
NAAA             6  92507443 3.142700e-01 6.857300e-01
SDAD1            6  92557220 1.884062e-01 8.115938e-01
ART3             6  92607590 1.528554e-01 8.471446e-01
NUP54            6  92757120 4.395125e-01 5.604875e-01
SCARB2           6  92798290 2.132172e-01 7.867828e-01
LOC508540        6  92916906 6.362000e-02 9.363800e-01
LOC534614        6  92977901 3.548091e-01 6.451909e-01
SEPT11           6  93529440 2.707719e-01 7.292281e-01
CCNI             6  93634391 3.360261e-02 9.663974e-01
CXCL13           6  94040459 6.841667e-03 9.931583e-01
CNOT6L           6  94170202 1.234311e-01 8.765689e-01
MRPL1            6  94338753 7.887247e-01 2.112753e-01
LOC537989        6  94712856 2.915046e-01 7.084954e-01
ANXA3            6  95070858 3.686895e-01 6.313105e-01
LOC505766        6  95300537 2.195019e-01 7.804981e-01
PAQR3            6  95418669 3.010800e-01 6.989200e-01
ANTXR2           6  96349231 6.535417e-01 3.464583e-01
FGF5             6  96724662 8.217343e-01 1.782657e-01
C6H4orf22        6  96798998 5.328356e-01 4.671644e-01
BMP3             6  97587378 4.227756e-01 5.772244e-01
PRKG2            6  97652098 2.092082e-01 7.907918e-01
RASGEF1B         6  97987500 4.252609e-01 5.747391e-01
HNRNPD           6  98915874 7.666667e-05 9.999233e-01
ENOPH1           6  98991093 1.202121e-03 9.987979e-01
SCD5             6  99233801 1.750215e-01 8.249785e-01
LOC531964        6  99428882 5.848450e-01 4.151550e-01
LOC100139053     6  99526626 7.151100e-01 2.848900e-01
COPS4            6  99612855 5.953630e-01 4.046370e-01
PLAC8            6  99657936 3.376705e-01 6.623295e-01
COQ2             6  99813207 2.513143e-02 9.748686e-01
HPSE             6  99847158 4.248000e-02 9.575200e-01
LOC539372        6  99971325 7.165071e-02 9.283493e-01
FAM175A          6 100014915 2.333233e-01 7.666767e-01
AGPAT9           6 100073066 1.750223e-01 8.249777e-01
WDFY3            6 101287067 4.474264e-01 5.525736e-01
ARHGAP24         6 102500758 4.275609e-01 5.724391e-01
MAPK10           6 102686375 2.440485e-01 7.559515e-01
UBE2I            6 103232627 2.253856e-01 7.746144e-01
PTPN13           6 103321806 3.201359e-01 6.798641e-01
AFF1             6 103688915 3.890828e-01 6.109172e-01
KLHL8            6 103844811 5.361719e-01 4.638281e-01
HSD17B13         6 103970630 7.042383e-01 2.957617e-01
HSD17B11         6 104006976 3.844360e-01 6.155640e-01
NUDT9            6 104099913 3.290550e-01 6.709450e-01
SPARCL1          6 104152241 7.693143e-01 2.306857e-01
DSPP             6 104303757 2.030700e-01 7.969300e-01
MAN2B2           6 104408137 5.055125e-01 4.944875e-01
PPP2R2C          6 104600210 2.678310e-01 7.321690e-01
JAKMIP1          6 104789108 3.918498e-01 6.081502e-01
LOC615433        6 104982221 5.597171e-01 4.402829e-01
CRMP1            6 105106964 1.453215e-01 8.546785e-01
EVC              6 105171078 2.568250e-01 7.431750e-01
EVC2             6 105291198 2.805644e-01 7.194356e-01
STK32B           6 105514205 4.202815e-01 5.797185e-01
STX18            6 106366364 1.472766e-01 8.527234e-01
NSG1             6 106485214 2.915454e-01 7.084546e-01
RGS12            6 107281473 6.244738e-01 3.755263e-01
ZNF509           6 107416040 2.168450e-02 9.783155e-01
TMEM128          6 107479218 7.226171e-01 2.773829e-01
HTT              6 107678393 3.537502e-01 6.462498e-01
GRK4             6 107851273 1.438243e-01 8.561757e-01
NOP14            6 107910061 3.186900e-01 6.813100e-01
ADD1             6 107932668 3.699527e-01 6.300473e-01
LOC534755        6 108147785 1.191039e-01 8.808961e-01
RNF4             6 108307051 1.354687e-01 8.645312e-01
ZFYVE28          6 108433531 2.234233e-01 7.765767e-01
POLN             6 108563255 1.346042e-01 8.653958e-01
GPI7             6 108733466 2.863914e-01 7.136086e-01
PDE6B            6 108817872 5.022300e-01 4.977700e-01
PCGF3            6 108901572 6.249812e-01 3.750188e-01
GAK              6 108990211 1.112022e-01 8.887978e-01
CPLX1            6 109079480 4.279171e-01 5.720829e-01
LOC510550        6 109353981 9.992517e-01 7.483333e-04
WHSC1            6 109784639 4.239036e-01 5.760964e-01
LOC614799        6 109934674 2.256687e-01 7.743313e-01
WDR1             6 110136524 3.939454e-01 6.060546e-01
HS3ST1           6 111369737 2.506175e-01 7.493825e-01
RAB28            6 113470173 1.254229e-01 8.745771e-01
LOC508527        6 113648200 4.078880e-02 9.592112e-01
CPEB2            6 114983420 5.333387e-01 4.666613e-01
C1QTNF7          6 115277270 4.178076e-01 5.821924e-01
CC2D2A           6 115440833 3.413185e-01 6.586815e-01
FBXL5            6 115572419 3.899836e-01 6.100164e-01
BST1             6 115687382 3.048983e-01 6.951017e-01
CD38             6 115803349 2.848891e-01 7.151109e-01
PROM1            6 115980822 2.996119e-01 7.003881e-01
TAPT1            6 116195077 2.351584e-01 7.648416e-01
LDB2             6 116533000 3.517068e-01 6.482932e-01
QDPR             6 117727518 2.575122e-01 7.424878e-01
LOC514704        6 118128636 1.119920e-01 8.880080e-01
TBC1D14          6 118212597 1.882005e-01 8.117995e-01
LOC618257        6 118628236 3.942472e-01 6.057528e-01
AFAP1            6 118948929 4.390027e-01 5.609973e-01
LOC618227        6 119108297 2.817347e-01 7.182653e-01
FLT4             7    417158 5.812500e-04 9.994188e-01
CNOT6            7    495912 6.056254e-01 3.943746e-01
GFPT2            7    773076 1.145009e-01 8.854991e-01
MAPK9            7    827479 4.153471e-01 5.846529e-01
RASGEF1C         7    936865 4.638374e-01 5.361626e-01
RNF130           7   1085076 3.365186e-01 6.634814e-01
TBC1D9B          7   1275076 2.685411e-01 7.314589e-01
C7H5orf45        7   1317320 4.376593e-01 5.623407e-01
canx             7   1507746 4.458822e-01 5.541178e-01
RUFY1            7   1604637 2.895582e-01 7.104418e-01
ADAMTS2          7   1958295 4.251689e-01 5.748311e-01
GRM6             7   2314588 2.157914e-01 7.842086e-01
ZNF454           7   2346546 4.967367e-01 5.032633e-01
MGC166429        7   2602806 5.202200e-01 4.797800e-01
WNT3A            7   2948577 7.416200e-01 2.583800e-01
LOC618656        7   3166249 4.031010e-01 5.968990e-01
SNAP47           7   3317957 9.096714e-02 9.090329e-01
ZNF354A          7   3420774 3.574017e-01 6.425983e-01
LOC787144        7   3545606 2.628300e-02 9.737170e-01
ATP13A1          7   3591976 5.737500e-04 9.994262e-01
PBX4             7   3628340 2.970415e-01 7.029585e-01
GATAD2A          7   3737495 6.184100e-01 3.815900e-01
LOC528175        7   3862605 3.673050e-01 6.326950e-01
SF4              7   3895166 6.619583e-01 3.380417e-01
NCAN             7   3948849 3.525695e-01 6.474305e-01
SFRS14           7   4125109 3.443571e-01 6.556429e-01
COPE             7   4224663 1.715217e-01 8.284783e-01
LASS1            7   4247661 1.445729e-01 8.554271e-01
LOC532933        7   4266556 2.859429e-01 7.140571e-01
CRTC1            7   4367926 2.699281e-01 7.300719e-01
KLHL26           7   4466032 4.293200e-01 5.706800e-01
ELL              7   4587335 6.326205e-01 3.673795e-01
PGPEP1           7   4762339 7.753133e-01 2.246867e-01
MAST3            7   5000453 3.373017e-01 6.626983e-01
IL12RB1          7   5051326 2.238178e-01 7.761822e-01
KCNN1            7   5114498 7.142843e-01 2.857157e-01
FCHO1            7   5300742 3.336250e-01 6.663750e-01
MAP1S            7   5337699 2.342033e-01 7.657967e-01
UNC13A           7   5389480 3.666807e-01 6.333193e-01
GLT25D1          7   5471124 1.019669e-01 8.980331e-01
LOC515629        7   5494851 7.433000e-02 9.256700e-01
SLC27A1          7   5532803 2.536653e-01 7.463347e-01
LOC506272        7   5597349 2.881667e-03 9.971183e-01
PLVAP            7   5685983 2.815020e-01 7.184980e-01
MYO9B            7   5804728 2.946528e-01 7.053472e-01
HAUS8            7   5915695 6.119643e-01 3.880357e-01
CPAMD8           7   5995237 2.437264e-01 7.562736e-01
LOC520505        7   6103399 2.067279e-01 7.932721e-01
NWD1             7   6160963 2.802596e-01 7.197404e-01
TMEM38A          7   6286315 1.585826e-01 8.414174e-01
MGC128199        7   6313251 1.423455e-02 9.857655e-01
MED26            7   6342681 5.469643e-01 4.530357e-01
CALR3            7   6452748 6.107088e-01 3.892912e-01
EPS15L1          7   6483320 2.085346e-01 7.914654e-01
AP1M1            7   7820308 1.414493e-01 8.585507e-01
TPM4             7   7925889 6.667233e-01 3.332767e-01
LOC615150        7   8103821 1.942556e-02 9.805744e-01
LOC523992        7   8218382 6.474600e-01 3.525400e-01
CYP4F2           7   8432037 2.925343e-01 7.074657e-01
LOC509506        7   8466789 3.543067e-01 6.456933e-01
CYP4F3           7   8586110 1.736600e-01 8.263400e-01
WIZ              7   8727010 5.541533e-01 4.458467e-01
AKAP8L           7   8759839 4.991817e-01 5.008183e-01
LOC614048        7   8876251 4.995300e-01 5.004700e-01
LOC789485        7   8933985 6.266250e-01 3.733750e-01
CCDC105          7   9168236 9.814000e-03 9.901860e-01
LOC505037        7  10826539 1.945264e-01 8.054736e-01
ZNF333           7  12171529 1.441000e-03 9.985590e-01
EMR3             7  12217156 5.572452e-01 4.427548e-01
TECR             7  12331895 2.305710e-01 7.694290e-01
PKN1             7  12404210 5.724014e-01 4.275986e-01
LPHN1            7  12614615 7.778344e-01 2.221656e-01
ZSWIM4           7  12954859 5.714071e-01 4.285929e-01
CACNA1A          7  13250975 2.696197e-01 7.303803e-01
NFIX             7  13594891 1.545848e-01 8.454152e-01
LOC100141142     7  13755071 2.543750e-03 9.974563e-01
TNPO2            7  13907069 1.348683e-01 8.651317e-01
MAN2B1           7  13956522 3.340600e-01 6.659400e-01
LOC783540        7  14016488 1.826667e-03 9.981733e-01
LOC784148        7  14060098 1.477546e-01 8.522454e-01
ZNF627           7  14274833 3.396729e-01 6.603271e-01
LOC786607        7  14313618 1.797003e-01 8.202997e-01
LOC786897        7  14569149 9.633167e-02 9.036683e-01
LOC521914        7  14658705 1.285064e-01 8.714936e-01
ZNF317           7  14734381 5.698000e-02 9.430200e-01
LOC514883        7  14859746 1.269983e-01 8.730017e-01
LOC100124511     7  15324752 2.414147e-01 7.585853e-01
ZNF266           7  15429521 4.478822e-01 5.521178e-01
OLFM2            7  15551242 2.990443e-01 7.009557e-01
COL5A3           7  15768844 4.372856e-01 5.627144e-01
RDH8             7  15814972 9.883333e-04 9.990117e-01
LOC528040        7  15838599 6.284588e-02 9.371541e-01
DNMT1            7  15912635 5.577507e-01 4.422493e-01
ICAM3            7  16087462 4.066667e-04 9.995933e-01
TYK2             7  16107092 3.536846e-02 9.646315e-01
ILF3             7  16363007 4.484190e-02 9.551581e-01
DNM2             7  16465642 3.937691e-01 6.062309e-01
LOC784795        7  16571771 3.684267e-01 6.315733e-01
SMARCA4          7  16651620 2.189394e-01 7.810606e-01
LDLR             7  16768146 2.249678e-01 7.750322e-01
KANK2            7  16825036 4.250615e-01 5.749385e-01
DOCK6            7  16852008 4.178840e-02 9.582116e-01
INSR             7  17283632 2.844602e-01 7.155398e-01
ARHGEF18         7  17470936 3.750843e-01 6.249157e-01
MCOLN1           7  17614939 3.787500e-04 9.996213e-01
PNPLA6           7  17626042 1.614619e-02 9.838538e-01
ELAVL1           7  17942616 6.260200e-01 3.739800e-01
FBN3             7  18006551 7.332292e-01 2.667708e-01
LASS4            7  18129954 2.719320e-01 7.280680e-01
HNRPM            7  18291824 9.983275e-01 1.672500e-03
MYO1F            7  18350701 1.424333e-01 8.575667e-01
ADAMTS10         7  18392889 1.355000e-03 9.986450e-01
LOC788835        7  18570175 8.101412e-02 9.189859e-01
EMR4             7  18707985 1.307581e-01 8.692419e-01
LOC508459        7  18764125 4.670733e-01 5.329267e-01
VAV1             7  18868386 1.844094e-01 8.155906e-01
C3               7  18992300 6.259050e-01 3.740950e-01
TNFSF9           7  19187006 1.695167e-01 8.304833e-01
ACER1            7  19331485 7.108557e-01 2.891443e-01
MLLT1            7  19376495 8.983040e-01 1.016960e-01
ACSBG2           7  19450783 3.503864e-01 6.496136e-01
RFX2             7  19578652 2.719079e-01 7.280921e-01
RANBP3           7  19661769 2.938082e-01 7.061918e-01
FUT5             7  19735327 1.387571e-02 9.861243e-01
TMEM146          7  19778568 8.332700e-01 1.667300e-01
LONP1            7  19815645 1.279025e-01 8.720975e-01
SAFB             7  19848255 3.048467e-01 6.951533e-01
LOC787645        7  19881691 6.918233e-01 3.081767e-01
PTPRS            7  20138976 5.134736e-01 4.865264e-01
JMJD2B           7  20308262 2.662059e-01 7.337941e-01
UHRF1            7  20437605 2.021200e-01 7.978800e-01
ARRDC5           7  20474135 2.878129e-01 7.121871e-01
LOC521100        7  20639545 8.571414e-01 1.428586e-01
SH3GL1           7  20926088 1.999850e-01 8.000150e-01
ANKRD24          7  21044839 3.333400e-01 6.666600e-01
ATCAY            7  21309435 1.849100e-01 8.150900e-01
LOC618380        7  21379334 5.718157e-01 4.281843e-01
TJP3             7  21450354 3.000260e-01 6.999740e-01
PIP5K1C          7  21490449 8.413083e-02 9.158692e-01
NFIC             7  21677064 5.250707e-01 4.749293e-01
BRUNOL5          7  21812595 6.160554e-01 3.839446e-01
GNA15            7  21906411 3.840000e-04 9.996160e-01
TLE2             7  22003050 2.846514e-01 7.153486e-01
TLE6             7  22022869 3.391767e-01 6.608233e-01
THOP1            7  22127558 2.936271e-01 7.063729e-01
SGTA             7  22145136 1.572857e-03 9.984271e-01
GNG7             7  22202251 2.376968e-01 7.623032e-01
LMNB2            7  22429346 1.826500e-01 8.173500e-01
LOC518647        7  22459923 5.724600e-01 4.275400e-01
LOC510442        7  22641763 7.157643e-02 9.284236e-01
AP3D1            7  22710707 3.638473e-01 6.361527e-01
SEPT8            7  22863331 1.667433e-01 8.332567e-01
LOC788127        7  23106965 7.497400e-01 2.502600e-01
SLC22A5          7  23330610 4.445044e-01 5.554956e-01
SLC22A4          7  23384220 2.018220e-01 7.981780e-01
P4HA2            7  23483107 3.369722e-01 6.630278e-01
ACSL6            7  23780491 5.746874e-01 4.253126e-01
LOC523042        7  23994402 3.304808e-01 6.695192e-01
LOC789597        7  24072008 2.732345e-01 7.267655e-01
CDC42SE2         7  24319040 3.578223e-01 6.421777e-01
LYRM7            7  24490069 1.957000e-03 9.980430e-01
CHSY3            7  25178943 3.024932e-01 6.975068e-01
ADAMTS19         7  25617364 2.593777e-01 7.406223e-01
ISOC1            7  26177404 4.835890e-01 5.164110e-01
SLC27A6          7  26237201 2.359242e-01 7.640758e-01
FBN2             7  26698453 3.351594e-01 6.648406e-01
SLC12A2          7  26979393 5.827835e-01 4.172165e-01
LOC100138814     7  27228055 2.827393e-01 7.172607e-01
CTXN3            7  27492760 1.704467e-01 8.295533e-01
PRRC1            7  27684156 1.840518e-01 8.159482e-01
MEGF10           7  27821935 3.128491e-01 6.871509e-01
MARCH3           7  28242032 3.733655e-01 6.266345e-01
LMNB1            7  28416847 3.562193e-01 6.437807e-01
ALDH7A1          7  28579729 4.801322e-01 5.198678e-01
GRAMD3           7  28657444 3.714156e-01 6.285844e-01
ZNF608           7  30347939 4.531561e-01 5.468439e-01
CSNK1G3          7  31466148 4.841827e-01 5.158173e-01
CEP120           7  31688757 2.304182e-01 7.695818e-01
PRDM6            7  31950949 1.315133e-01 8.684867e-01
SNX24            7  32140349 2.233323e-01 7.766677e-01
SNX2             7  32331307 1.246774e-03 9.987532e-01
SNCAIP           7  32714849 4.144950e-01 5.855050e-01
ZNF474           7  32972540 1.924300e-01 8.075700e-01
LOX              7  33089196 1.674533e-01 8.325467e-01
SRFBP1           7  33128807 1.044584e-01 8.955416e-01
HSD17B4          7  35663594 6.171119e-02 9.382888e-01
TNFAIP8          7  35814180 3.237622e-01 6.762378e-01
DMXL1            7  35966518 3.701130e-01 6.298870e-01
DTWD2            7  36197120 1.305248e-01 8.694752e-01
TM               7  38733494 4.282313e-01 5.717688e-01
COMMD10          7  38952739 2.117100e-01 7.882900e-01
CLTB             7  39210708 9.101917e-02 9.089808e-01
FAF2             7  39269153 6.359053e-02 9.364095e-01
PCDH24           7  39360892 2.835445e-01 7.164555e-01
UNC5A            7  39557210 2.032164e-01 7.967836e-01
HK3              7  39694497 3.135000e-02 9.686500e-01
UIMC1            7  39717948 1.405450e-01 8.594550e-01
NSD1             7  40043981 5.340573e-01 4.659427e-01
LMAN2            7  40187507 1.269429e-02 9.873057e-01
SLC34A1          7  40238590 1.438814e-01 8.561186e-01
FAM193B          7  40379067 8.937233e-01 1.062767e-01
AGXT2L2          7  40644182 1.269225e-01 8.730775e-01
COL23A1          7  40676915 5.709609e-01 4.290391e-01
CLK4             7  41100655 4.445509e-01 5.554491e-01
LOC509006        7  41790172 6.332143e-02 9.366786e-01
IFI47            7  41823996 1.866733e-02 9.813327e-01
ZNF496           7  41937396 4.060275e-01 5.939725e-01
NLRP3            7  42032123 4.341408e-01 5.658592e-01
LOC506034        7  43156587 1.096958e-01 8.903042e-01
SH3BP5L          7  43936695 3.365917e-01 6.634083e-01
MIER2            7  44606792 2.188889e-04 9.997811e-01
SHC2             7  44721991 3.448333e-03 9.965517e-01
SBNO2            7  45213391 2.796250e-03 9.972037e-01
MUM1             7  45407560 5.841017e-01 4.158983e-01
APC2             7  45473635 5.080317e-01 4.919683e-01
ADAMTSL5         7  45535511 6.256188e-01 3.743812e-01
TCF3             7  45598117 3.388092e-01 6.611908e-01
SCAMP4           7  45838279 6.694967e-01 3.305033e-01
CSNK1G2          7  45879880 1.714467e-01 8.285533e-01
LOC533435        7  45902673 2.426725e-01 7.573275e-01
AFF4             7  46080925 6.169089e-01 3.830911e-01
HSPA4            7  46228709 2.489995e-01 7.510005e-01
FSTL4            7  46463254 2.441631e-01 7.558369e-01
VDAC1            7  47250469 2.140000e-04 9.997860e-01
TCF7             7  47354226 7.619230e-01 2.380770e-01
CDKL3            7  47498804 6.676333e-01 3.323667e-01
LOC512319        7  47663044 8.593843e-01 1.406157e-01
SAR1B            7  47717578 2.858186e-01 7.141814e-01
SEC24A           7  47757812 6.238581e-01 3.761419e-01
DDX46            7  47851163 1.325510e-01 8.674490e-01
TXNDC15          7  47943903 4.322171e-01 5.677829e-01
CATSPER3         7  48012372 6.111063e-02 9.388894e-01
H2AFY            7  48389997 4.425068e-01 5.574932e-01
LOC515496        7  48857263 8.608536e-02 9.139146e-01
FBXL21           7  48966394 5.893300e-01 4.106700e-01
LOC539596        7  49011878 4.654437e-01 5.345562e-01
SMAD5            7  49156951 7.988969e-01 2.011031e-01
TRPC7            7  49250445 2.686787e-01 7.313213e-01
SPOCK1           7  49961510 2.511650e-01 7.488350e-01
KLHL3            7  50670070 4.440396e-01 5.559604e-01
MYOT             7  50940347 6.666550e-01 3.333450e-01
PKD2L2           7  50959514 7.780211e-01 2.219789e-01
LOC540987        7  51005872 6.320432e-01 3.679568e-01
BRD8             7  51192659 3.773762e-01 6.226238e-01
GFRA3            7  51279740 9.994283e-01 5.716667e-04
JMJD1B           7  51357188 9.999442e-01 5.583333e-05
ETF1             7  51471754 9.999983e-01 1.666667e-06
CTNNA1           7  51690377 9.999949e-01 5.135135e-06
SIL1             7  51891219 9.643480e-01 3.565196e-02
DNAJC18          7  52312937 9.999967e-01 3.333333e-06
UBE2D2           7  52416391 9.999910e-01 9.000000e-06
PSD2             7  52671587 3.333400e-01 6.666600e-01
LOC783452        7  52720797 1.944736e-01 8.055264e-01
C7H5orf32        7  53047088 6.847605e-01 3.152395e-01
PFDN1            7  53121307 8.054576e-01 1.945424e-01
LOC509490        7  53303980 3.359561e-01 6.640439e-01
HARS             7  53487412 7.925700e-01 2.074300e-01
HARS2            7  53501400 9.753283e-01 2.467167e-02
ZMAT2            7  53508705 8.999383e-01 1.000617e-01
PCDHA13          7  53663500 7.345153e-01 2.654847e-01
LOC787102        7  53946890 1.314737e-03 9.986853e-01
PCDHB16          7  53986955 2.078450e-01 7.921550e-01
PCDHGA8          7  54158886 5.014843e-01 4.985157e-01
PCDHGC3          7  54249567 3.788880e-01 6.211120e-01
LOC786565        7  54283778 2.546488e-01 7.453512e-01
PCDH1            7  54626821 1.280000e-04 9.998720e-01
RNF14            7  54717801 6.666867e-01 3.333133e-01
GNPDA1           7  54747022 1.033846e-03 9.989662e-01
FGF1             7  55505096 2.595668e-01 7.404332e-01
ARHGAP26         7  55694292 3.921036e-01 6.078964e-01
NR3C1            7  56235433 3.983352e-01 6.016648e-01
YIPF5            7  57202161 3.356667e-03 9.966433e-01
PRELID2          7  58938659 3.263144e-01 6.736856e-01
LOC787763        7  59054169 5.299091e-01 4.700909e-01
SH3RF2           7  59139482 1.855298e-01 8.144702e-01
LARS             7  59320896 9.404182e-02 9.059582e-01
LOC516521        7  59407253 3.344067e-01 6.655933e-01
TCERG1           7  59634477 2.207886e-01 7.792114e-01
PPP2R2B          7  59786657 2.703921e-01 7.296079e-01
STK32A           7  60450307 3.764702e-01 6.235298e-01
DPYSL3           7  60588065 2.838618e-01 7.161382e-01
JAKMIP2          7  60808933 9.035656e-02 9.096434e-01
SPINK1           7  61042578 7.173429e-02 9.282657e-01
SCGB3A2          7  61103934 7.196667e-02 9.280333e-01
MGC127057        7  61137903 8.485714e-03 9.915143e-01
SPINK5           7  61321391 2.048469e-01 7.951531e-01
LOC777593        7  61638412 1.433200e-01 8.566800e-01
FBXO38           7  61812413 5.458600e-01 4.541400e-01
HTR4             7  61907295 1.955992e-01 8.044008e-01
SH3TC2           7  62394907 5.339300e-01 4.660700e-01
ABLIM3           7  62505036 6.501100e-01 3.498900e-01
AFAP1L1          7  62663528 2.502869e-01 7.497131e-01
CSNK1A1          7  62858100 3.334383e-01 6.665617e-01
LOC526631        7  62924728 1.248713e-01 8.751287e-01
LOC514750        7  63063899 2.492555e-01 7.507445e-01
PDE6A            7  63191664 1.025611e-01 8.974389e-01
LOC509419        7  63319085 6.015609e-01 3.984391e-01
CSF1R            7  63380072 5.392327e-01 4.607673e-01
PDGFRB           7  63497296 2.804493e-01 7.195507e-01
SLC6A7           7  63547825 4.428467e-01 5.571533e-01
CAMK2A           7  63576231 7.210678e-01 2.789322e-01
TCOF1            7  63710466 4.580936e-01 5.419064e-01
NDST1            7  63820264 4.546383e-01 5.453617e-01
SYNPO            7  63997948 3.341017e-01 6.658983e-01
LOC790277        7  64076524 1.959571e-02 9.804043e-01
MGC128424        7  64139675 9.170200e-02 9.082980e-01
TNIP1            7  64296678 1.564074e-03 9.984359e-01
ANXA6            7  64366806 3.576387e-01 6.423613e-01
CCDC69           7  64436137 5.002521e-01 4.997479e-01
GM2A             7  64499725 7.088750e-02 9.291125e-01
SLC36A3          7  64525431 7.095553e-01 2.904447e-01
SLC36A2          7  64560605 6.610263e-02 9.338974e-01
SLC36A1          7  64660116 1.716094e-01 8.283906e-01
FAT2             7  64703723 3.445448e-01 6.554552e-01
SPARC            7  64878773 2.566142e-01 7.433858e-01
ATOX1            7  64944930 7.766030e-01 2.233970e-01
G3BP1            7  64975293 3.363200e-02 9.663680e-01
GLRA1            7  65024445 3.164420e-01 6.835580e-01
NMUR2            7  65632010 1.666663e-01 8.333337e-01
LOC529618        7  66764587 1.633779e-01 8.366221e-01
FAM114A1         7  67289819 1.256687e-01 8.743313e-01
LOC787200        7  67472406 3.227500e-01 6.772500e-01
LARP1            7  67945633 6.430931e-01 3.569069e-01
LOC533444        7  68064746 8.387515e-01 1.612485e-01
MRPL22           7  68106141 7.685284e-01 2.314716e-01
LOC517059        7  69585076 1.580968e-01 8.419032e-01
TIMD4            7  70297998 2.571338e-01 7.428662e-01
ITK              7  70910695 1.225937e-01 8.774063e-01
CYFIP2           7  70985868 2.362290e-01 7.637710e-01
ADAM19           7  71158869 2.909170e-01 7.090830e-01
SOX30            7  71297303 4.229500e-01 5.770500e-01
CLINT1           7  71423384 2.668313e-01 7.331687e-01
LOC537712        7  72395443 4.216481e-01 5.783519e-01
RNF145           7  72848049 6.909688e-01 3.090312e-01
UBLCP1           7  72962804 4.280043e-01 5.719957e-01
IL12B            7  73006941 1.677200e-01 8.322800e-01
ADRA1B           7  73611436 2.186117e-01 7.813883e-01
TTC1             7  73708372 2.369162e-01 7.630838e-01
LOC540114        7  73777772 1.439686e-01 8.560314e-01
C1QTNF2          7  74035486 1.762575e-01 8.237425e-01
LOC535967        7  74331056 4.163618e-01 5.836382e-01
GABRB2           7  75104377 3.707512e-01 6.292488e-01
GABRA1           7  75705832 3.135115e-01 6.864885e-01
GABRG2           7  75899747 4.536582e-01 5.463417e-01
HMMR             7  77272483 6.275080e-01 3.724920e-01
LOC100138541     7  81532759 3.137067e-01 6.862933e-01
LOC520730        7  82626626 4.729097e-01 5.270903e-01
RARS             7  82793059 3.949750e-01 6.050250e-01
ZFYVE16          7  82859050 5.644828e-04 9.994355e-01
FAM151B          7  82922533 9.911111e-04 9.990089e-01
LOC785437        7  82968399 1.189000e-01 8.811000e-01
MSH3             7  83044036 6.577993e-01 3.422007e-01
LOC524957        7  83357111 1.563967e-01 8.436033e-01
LOC785619        7  83497398 3.653316e-01 6.346684e-01
CKMT2            7  83555326 5.008017e-01 4.991983e-01
ACOT12           7  83619467 4.803700e-02 9.519630e-01
SSBP2            7  83707491 3.076054e-01 6.923946e-01
ATG10            7  84244636 2.537893e-01 7.462107e-01
LOC510390        7  84548176 5.380000e-03 9.946200e-01
TMEM167A         7  85223994 2.111709e-01 7.888291e-01
XRCC4            7  85271968 2.548213e-01 7.451787e-01
VCAN             7  85665441 4.809403e-01 5.190597e-01
HAPLN1           7  85846346 3.377405e-01 6.622595e-01
EDIL3            7  86159652 2.661178e-01 7.338822e-01
RASA1            7  89283062 3.032161e-01 6.967839e-01
CCNH             7  89395864 1.460071e-01 8.539929e-01
TMEM161B         7  90097189 4.209458e-01 5.790542e-01
MEF2C            7  90610261 2.226244e-01 7.773756e-01
GPR98            7  92484835 1.896314e-01 8.103686e-01
LOC100139380     7  92829418 4.592098e-01 5.407902e-01
LOC507513        7  93023074 2.534075e-01 7.465925e-01
ARRDC3           7  93242153 1.395000e-03 9.986050e-01
LOC617002        7  95626704 3.690832e-01 6.309168e-01
LOC617013        7  95928540 4.991889e-01 5.008111e-01
LOC100137779     7  96270731 3.401340e-01 6.598660e-01
ANKRD32          7  96360794 2.651887e-01 7.348113e-01
FAM81B           7  97095502 3.114319e-01 6.885681e-01
LOC534095        7  97171385 7.576854e-01 2.423146e-01
ARSK             7  97277294 3.111424e-01 6.888576e-01
RHOBTB3          7  97358215 3.356326e-01 6.643674e-01
ELL2             7  97626444 5.125307e-01 4.874693e-01
PCSK1            7  98155876 4.043615e-01 5.956385e-01
CAST             7  98448831 1.655247e-01 8.344753e-01
ERAP1            7  98585027 1.625996e-01 8.374004e-01
ERAP2            7  98715915 2.891903e-01 7.108097e-01
LNPEP            7  98825445 1.839517e-01 8.160483e-01
LIX1             7  98949241 4.840400e-01 5.159600e-01
RIOK2            7  99013433 1.788029e-01 8.211971e-01
RGMB             7 100430314 2.857800e-01 7.142200e-01
CHD1             7 100491636 8.698348e-02 9.130165e-01
ST8SIA4          7 102455865 3.021016e-01 6.978984e-01
Slco4c1          7 103689680 3.403678e-01 6.596322e-01
SLCO6A1          7 103825291 2.225334e-01 7.774666e-01
PAM              7 104321499 3.381418e-01 6.618582e-01
GIN1             7 104539246 7.532725e-01 2.467275e-01
HISPPD1          7 104563881 2.602215e-01 7.397785e-01
LOC521717        7 104889767 4.561775e-01 5.438225e-01
LOC787122        7 105587174 3.883407e-01 6.116593e-01
EFNA5            7 109049492 2.161658e-01 7.838342e-01
LOC782335        7 109561591 2.112065e-01 7.887935e-01
LOC523504        7 109968017 2.472700e-01 7.527300e-01
LOC536759        7 110471023 4.059534e-01 5.940466e-01
PJA2             7 111046637 4.877178e-01 5.122822e-01
MAN2A1           7 111396984 2.380451e-01 7.619549e-01
SLC25A46         7 112332342 1.718058e-01 8.281942e-01
HIATL1           8     31686 4.621088e-01 5.378912e-01
Annexin-14       8    348966 6.202012e-01 3.797988e-01
PALLD            8    571625 3.084222e-01 6.915778e-01
CBR4             8    943136 5.214700e-01 4.785300e-01
SH3RF1           8   1024508 5.213475e-01 4.786525e-01
LOC534671        8   1270495 7.060615e-01 2.939385e-01
CLCN3            8   1425936 6.831300e-01 3.168700e-01
C8H4orf27        8   1508423 4.388811e-01 5.611189e-01
MFAP3L           8   1700526 3.797400e-01 6.202600e-01
AADAT            8   1794446 3.904833e-01 6.095167e-01
LOC520638        8   1829372 2.726773e-01 7.273227e-01
LOC615819        8   3817177 4.031858e-01 5.968142e-01
GALNT7           8   5456400 5.844890e-01 4.155110e-01
FBXO8            8   6415783 4.232962e-01 5.767038e-01
KIAA1712         8   6451945 6.742688e-01 3.257313e-01
HPGD             8   6646682 5.295860e-01 4.704140e-01
LOC541160        8   6819156 5.892962e-01 4.107038e-01
CTSB             8   7414663 8.324083e-01 1.675917e-01
FDFT1            8   7428660 5.845621e-01 4.154379e-01
NEIL2            8   7461792 7.124829e-01 2.875171e-01
GATA4            8   7479611 7.221744e-01 2.778256e-01
BLK              8   7660458 3.210955e-01 6.789045e-01
C8H8orf13        8   7733430 8.096064e-01 1.903936e-01
TDH              8   7793178 6.663983e-01 3.336017e-01
XKR6             8   7983574 6.553187e-01 3.446813e-01
PINX1            8   8319286 2.959050e-01 7.040950e-01
LOC615705        8   8509435 3.084858e-01 6.915142e-01
MSRA             8   8636262 5.395983e-01 4.604017e-01
KIF13B           8   9277096 5.679330e-01 4.320670e-01
HMBOX1           8   9499841 3.400007e-01 6.599993e-01
INTS9            8   9692559 4.545580e-01 5.454420e-01
EXTL3            8   9834226 4.336321e-01 5.663679e-01
ZNF395           8  10187824 3.647039e-01 6.352961e-01
PNOC             8  10250886 6.310618e-01 3.689382e-01
ELP3             8  10457179 2.962352e-01 7.037648e-01
LOC515679        8  10593236 3.514370e-01 6.485630e-01
SCARA5           8  10662184 4.219585e-01 5.780415e-01
PBK              8  10820164 6.256962e-01 3.743037e-01
LOC786089        8  10860627 6.646283e-01 3.353717e-01
CCDC25           8  10889051 9.194500e-01 8.055000e-02
SCARA3           8  10991691 6.249950e-01 3.750050e-01
CLU              8  11045822 4.204629e-01 5.795371e-01
NDUFB6           8  11373479 5.019333e-01 4.980667e-01
DDX58            8  11428336 2.682277e-01 7.317723e-01
ACO1             8  11480404 4.780738e-01 5.219262e-01
LINGO2           8  15899644 5.554889e-01 4.445111e-01
LOC506309        8  16696461 1.684100e-01 8.315900e-01
MOBKL2B          8  16746616 3.201346e-01 6.798654e-01
LOC615968        8  16978848 3.205983e-01 6.794017e-01
TEK              8  17040037 3.362678e-01 6.637322e-01
Chlamydomonas    8  17178331 2.416911e-01 7.583089e-01
PLAA             8  17272408 7.331027e-01 2.668973e-01
C8H9orf82        8  17322614 5.159753e-01 4.840247e-01
CDKN2A           8  22133174 2.987914e-01 7.012086e-01
LOC100140687     8  22504135 7.475307e-01 2.524693e-01
PTPLAD2          8  23339037 4.902500e-01 5.097500e-01
KIAA1797         8  23386260 4.989783e-01 5.010217e-01
MLLT3            8  23747968 4.732500e-01 5.267500e-01
SLC24A2          8  24500762 3.085585e-01 6.914415e-01
ASAH3L           8  24832556 5.321740e-01 4.678260e-01
DENND4C          8  24935094 8.404926e-01 1.595074e-01
LOC538833        8  25150089 7.059212e-01 2.940788e-01
LOC539526        8  25210192 5.237277e-01 4.762723e-01
ADAMTSL1         8  25341918 5.348756e-01 4.651244e-01
SH3GL2           8  26631802 4.597571e-01 5.402429e-01
CNTLN            8  26938917 4.446797e-01 5.553203e-01
BNC2             8  27522468 3.432661e-01 6.567339e-01
LOC538331        8  28483767 3.114038e-01 6.885962e-01
PSIP1            8  28844906 5.814017e-01 4.185983e-01
SNAPC3           8  28890048 3.342108e-01 6.657892e-01
LOC508428        8  29023325 3.529321e-01 6.470679e-01
LOC508018        8  29354883 5.540116e-01 4.459884e-01
ZDHHC21          8  29552743 7.145220e-01 2.854780e-01
NFIB             8  30015545 2.559861e-01 7.440139e-01
MPDZ             8  31110405 4.553366e-01 5.446634e-01
LOC616371        8  31582417 5.004875e-01 4.995125e-01
TYRP1            8  31710268 3.975250e-01 6.024750e-01
R-PTP-delta      8  35972079 4.399281e-01 5.600719e-01
LOC535671        8  37979181 6.594850e-01 3.405150e-01
decarboxylating  8  38469716 4.022904e-01 5.977096e-01
UHRF2            8  38570443 3.603903e-01 6.396097e-01
IL33             8  38725165 8.907333e-01 1.092667e-01
RANBP6           8  38909754 3.511189e-01 6.488811e-01
LOC616937        8  38932361 3.675044e-01 6.324956e-01
LOC541094        8  39122843 6.429686e-01 3.570314e-01
LOC506005        8  39197982 2.006540e-01 7.993460e-01
PDCD1LG2         8  39398519 8.187112e-01 1.812888e-01
CD274            8  39497269 6.663956e-01 3.336044e-01
C8H9ORF46        8  39531677 6.669408e-01 3.330592e-01
JAK2             8  39637478 5.716357e-01 4.283643e-01
RCL1             8  39932028 2.504907e-01 7.495093e-01
CDC37L1          8  40077859 1.428800e-01 8.571200e-01
MGC133950        8  40092142 6.009160e-01 3.990840e-01
SLC1A1           8  40179537 3.060247e-01 6.939753e-01
LOC531778        8  40444472 1.289953e-01 8.710047e-01
LOC524909        8  40776681 6.064835e-01 3.935165e-01
RFX3             8  41476011 6.573534e-01 3.426466e-01
KIAA0020         8  41938966 5.712776e-01 4.287224e-01
vldlr            8  42110467 4.828487e-01 5.171513e-01
SMARCA2          8  42652478 3.437973e-01 6.562027e-01
LOC506833        8  43856242 7.074271e-01 2.925729e-01
KANK1            8  44046840 4.428156e-01 5.571844e-01
CBWD2            8  44599605 3.582050e-01 6.417950e-01
PGM5             8  44682377 5.071671e-01 4.928329e-01
PIP5K1B          8  45247506 5.083386e-01 4.916614e-01
FXN              8  45505941 5.335847e-01 4.664153e-01
TJP2             8  45599044 2.672579e-01 7.327421e-01
LOC509420        8  45783968 2.157332e-01 7.842668e-01
APBA1            8  45865499 2.990185e-01 7.009815e-01
LOC786396        8  46139592 1.668033e-01 8.331967e-01
C9orf135         8  46234732 1.792510e-02 9.820749e-01
MAMDC2           8  46526893 4.990248e-01 5.009752e-01
SMC5             8  46712107 7.131714e-01 2.868286e-01
KLF9             8  46884574 3.630082e-01 6.369918e-01
TRPM3            8  47257808 3.015063e-01 6.984937e-01
TMEM2            8  48223928 3.464931e-01 6.535069e-01
FAM108B1         8  48409324 7.272809e-01 2.727191e-01
C8H9ORF85        8  48457962 6.666850e-01 3.333150e-01
GDA              8  48661319 7.211883e-01 2.788117e-01
TMC1             8  49200560 4.173892e-01 5.826108e-01
ALDH1A1          8  49356376 4.084227e-01 5.915773e-01
LOC785403        8  49495247 5.624433e-01 4.375567e-01
ANXA1            8  49624455 1.791182e-02 9.820882e-01
RORB             8  50875748 5.513593e-01 4.486407e-01
TRPM6            8  51119310 2.679185e-01 7.320815e-01
LOC538441        8  51344721 7.963213e-01 2.036787e-01
LOC510456        8  51418033 6.186588e-01 3.813413e-01
OSTF1            8  51441069 4.882474e-01 5.117526e-01
PCSK5            8  52196281 4.784047e-01 5.215953e-01
RFK              8  52736832 6.468794e-01 3.531206e-01
PRUNE2           8  52958344 3.466421e-01 6.533579e-01
GNA14            8  53686090 4.495918e-01 5.504082e-01
LOC519494        8  53735559 7.334520e-01 2.665480e-01
GNAQ             8  53971578 4.340496e-01 5.659504e-01
CEP78            8  54433135 7.837836e-01 2.162164e-01
PSAT1            8  54504452 4.111067e-01 5.888933e-01
TLE4             8  55840294 2.821925e-01 7.178075e-01
TLE1             8  57965402 7.073894e-01 2.926106e-01
VCP              8  59733043 9.999533e-01 4.666667e-05
KIAA1539         8  59773749 3.337183e-01 6.662817e-01
UNC13B           8  59798016 6.077698e-01 3.922302e-01
LOC516849        8  60015966 3.260982e-01 6.739017e-01
RUSC2            8  60135273 4.741458e-01 5.258542e-01
TLN1             8  60279969 4.620562e-01 5.379438e-01
RECK             8  60706212 1.295641e-01 8.704359e-01
GLIPR2           8  60798674 9.529400e-02 9.047060e-01
CLTA             8  60852599 1.041600e-02 9.895840e-01
GNE              8  60871340 2.700540e-01 7.299460e-01
RNF38            8  60971775 2.326959e-01 7.673041e-01
MELK             8  61158402 3.586832e-01 6.413168e-01
BSAP             8  61399447 6.766797e-01 3.233203e-01
ZCCHC7           8  61611460 7.509468e-01 2.490532e-01
ZBTB5            8  61955813 8.530486e-01 1.469514e-01
FBXO10           8  62023789 5.436714e-01 4.563286e-01
WDR32            8  62370001 6.851660e-01 3.148340e-01
SHB              8  62469487 4.885064e-01 5.114936e-01
IGFBPL1          8  62900549 8.433114e-01 1.566886e-01
MGC157266        8  62935929 5.579333e-01 4.420667e-01
TDRD7            8  63072645 8.847223e-01 1.152777e-01
TMOD1            8  63208382 1.048271e-01 8.951729e-01
LOC616726        8  63270894 4.439733e-01 5.560267e-01
NCBP1            8  63300117 8.295317e-01 1.704683e-01
XPA              8  63339833 7.500200e-01 2.499800e-01
HEMGN            8  63562261 6.302500e-01 3.697500e-01
NANS             8  63652222 5.547400e-01 4.452600e-01
TRIM14           8  63677392 8.743425e-01 1.256575e-01
CORO2A           8  63703104 9.846522e-01 1.534778e-02
TBC1D2           8  63774275 8.830368e-01 1.169632e-01
GABBR2           8  63840624 5.555903e-01 4.444097e-01
ANKS6            8  64244606 6.385218e-01 3.614782e-01
GALNT12          8  64322569 1.566769e-01 8.433231e-01
LOC100139730     8  64435425 5.522932e-01 4.477068e-01
TGFBR1           8  64573838 2.871795e-01 7.128205e-01
STX17            8  65425419 8.398908e-01 1.601092e-01
ERP44            8  65499675 6.939514e-01 3.060486e-01
INVS             8  65597790 4.424230e-01 5.575770e-01
TEX10            8  65734963 2.033778e-02 9.796622e-01
LOC784345        8  65837242 9.461966e-02 9.053803e-01
CNTNAP3          8  66383002 2.476753e-01 7.523247e-01
LPL              8  67480621 7.480014e-01 2.519986e-01
SLC18A1          8  67725193 7.862632e-01 2.137368e-01
ATP6V1B2         8  67798647 8.084817e-01 1.915183e-01
GFRA2            8  69502010 5.126946e-01 4.873054e-01
XPO7             8  69740335 8.656453e-01 1.343547e-01
LOC510360        8  69989202 8.089425e-01 1.910575e-01
LOC537068        8  70095517 2.681145e-01 7.318855e-01
SLC39A14         8  70185888 3.612982e-01 6.387018e-01
PPP3CC           8  70263433 7.356274e-01 2.643726e-01
SORBS3           8  70358636 9.738760e-01 2.612400e-02
BIN3             8  70430645 2.205322e-01 7.794678e-01
PEBP4            8  70526451 4.911156e-01 5.088844e-01
CHMP7            8  71230109 4.816180e-01 5.183820e-01
LOXL2            8  71280339 3.208437e-01 6.791563e-01
ENTPD4           8  71429865 1.008680e-01 8.991320e-01
SLC25A37         8  71542673 7.819486e-01 2.180514e-01
ADAM28           8  72401297 7.570012e-01 2.429987e-01
ADAMDEC1         8  72498228 1.436682e-01 8.563318e-01
ADAM7            8  72546108 4.565270e-01 5.434730e-01
DOCK5            8  73412240 8.232149e-01 1.767851e-01
KCTD9            8  73706857 8.016313e-01 1.983688e-01
CDCA2            8  73792093 3.956160e-01 6.043840e-01
EBF2             8  74117808 6.515956e-01 3.484044e-01
PPP2R2A          8  74834262 5.150924e-01 4.849076e-01
BNIP3L           8  74928540 4.522867e-01 5.477133e-01
DPYSL2           8  75093397 6.585953e-01 3.414047e-01
ADRA1A           8  75258204 5.883441e-01 4.116559e-01
STMN4            8  75635247 3.811823e-01 6.188177e-01
TRIM35           8  75681876 1.055538e-02 9.894446e-01
PTK2B            8  75714308 3.691638e-01 6.308362e-01
LOC783386        8  75879724 1.487414e-01 8.512586e-01
EPHX2            8  75911200 3.943442e-01 6.056558e-01
GULO             8  75985338 1.526917e-01 8.473083e-01
LOC784704        8  76106935 2.835300e-01 7.164700e-01
SMU1             8  76121671 2.328262e-01 7.671738e-01
B4GALT1          8  76179405 5.737136e-01 4.262864e-01
NFX1             8  76389464 6.356621e-01 3.643379e-01
UBE2R2           8  76568946 4.656362e-01 5.343638e-01
LOC506577        8  76669301 1.303469e-01 8.696531e-01
DCAF12           8  76828564 4.777562e-01 5.222438e-01
UBAP1            8  76964702 2.018040e-01 7.981960e-01
KIF24            8  76990604 3.536894e-01 6.463106e-01
LOC614125        8  77105975 4.844314e-01 5.155686e-01
DNAI1            8  77166351 5.759895e-01 4.240105e-01
CNTFR            8  77261342 7.881592e-01 2.118408e-01
RASEF            8  77514377 4.624764e-01 5.375236e-01
FRMD3            8  77784974 4.194136e-01 5.805864e-01
UBQLN1           8  78224850 7.246300e-01 2.753700e-01
GKAP1            8  78329877 5.081856e-01 4.918144e-01
KIF27            8  78441960 5.496016e-01 4.503984e-01
SLC28A3          8  78880126 3.709825e-01 6.290175e-01
NTRK2            8  79337761 6.114396e-01 3.885604e-01
AGTPBP1          8  80235276 4.575485e-01 5.424515e-01
LOC782560        8  80556318 5.574200e-01 4.425800e-01
GOLM1            8  80641805 8.967190e-01 1.032810e-01
ZCCHC6           8  80850330 9.942040e-01 5.796000e-03
DAPK1            8  82097655 2.984103e-01 7.015897e-01
FBP2             8  82395154 1.439261e-02 9.856074e-01
FBP1             8  82461464 5.983875e-01 4.016125e-01
LOC531757        8  82658961 4.896778e-01 5.103222e-01
FANCC            8  83023897 4.153701e-01 5.846299e-01
PTCH1            8  83522200 5.017665e-01 4.982335e-01
LOC789977        8  83981037 3.333433e-01 6.666567e-01
LOC508357        8  84094484 6.472047e-01 3.527953e-01
HSD17B3          8  84381782 4.387163e-01 5.612837e-01
SLC35D2          8  84451054 4.771538e-01 5.228462e-01
HABP4            8  84581039 8.187773e-01 1.812227e-01
CDC14B           8  84630437 4.837029e-01 5.162971e-01
C8H9orf21        8  84801331 3.334817e-01 6.665183e-01
LOC786526        8  85146323 6.110077e-01 3.889923e-01
ZNF484           8  85223876 2.855129e-01 7.144871e-01
IARS             8  85273894 7.532829e-01 2.467171e-01
NOL8             8  85356466 8.845244e-01 1.154756e-01
CENPP            8  85398264 6.382491e-01 3.617509e-01
IPPK             8  85621838 4.491533e-01 5.508467e-01
FGD3             8  85819491 7.644600e-01 2.355400e-01
SUSD3            8  85853805 3.141722e-01 6.858278e-01
C9orf89          8  85914284 2.262422e-01 7.737578e-01
WNK2             8  85986356 7.542251e-01 2.457749e-01
FAM120A          8  86201819 3.124737e-01 6.875263e-01
PHF2             8  86384898 7.548869e-01 2.451131e-01
PTPDC1           8  86801041 4.006280e-01 5.993720e-01
LOC100141230     8  87004538 6.663270e-01 3.336730e-01
CDC42BPA         8  87096569 3.234430e-01 6.765570e-01
SPTLC1           8  87214996 2.905997e-01 7.094003e-01
ROR2             8  87341618 3.557643e-01 6.442357e-01
AUH              8  87947134 5.754378e-01 4.245622e-01
SYK              8  88423098 5.575624e-01 4.424376e-01
DIRAS2           8  88674487 3.055924e-01 6.944076e-01
SECISBP2         8  90268711 3.994755e-01 6.005245e-01
LOC512696        8  90498736 3.725989e-01 6.274011e-01
SPIN1            8  91190574 6.663117e-01 3.336883e-01
FBXW12           8  91642318 7.382111e-01 2.617889e-01
LOC100139803     8  91818135 3.867490e-01 6.132510e-01
LOC515209        8  92346534 4.135161e-01 5.864839e-01
LOC786832        8  92825774 8.328350e-01 1.671650e-01
RNF20            8  92913190 3.313108e-01 6.686892e-01
LOC530677        8  93154633 2.469000e-01 7.531000e-01
SMC2             8  95367050 9.271071e-01 7.289286e-02
LOC789938        8  95770318 4.355356e-01 5.644644e-01
NIPSNAP3A        8  96238914 2.669000e-03 9.973310e-01
LOC785381        8  96326407 3.444467e-01 6.555533e-01
SLC44A1          8  96705567 5.468886e-01 4.531114e-01
FSD1L            8  96964326 5.659079e-01 4.340921e-01
LOC536891        8  97040381 4.499786e-01 5.500214e-01
TMEM38B          8  97169365 4.932280e-01 5.067720e-01
ZNF462           8  98276673 6.670126e-01 3.329874e-01
RAD23B           8  98684344 5.651075e-01 4.348925e-01
LOC505465        8 100166935 4.533200e-01 5.466800e-01
CTNNAL1          8 100222385 6.122348e-01 3.877652e-01
LOC521172        8 100284950 3.929511e-01 6.070489e-01
LOC538492        8 100377141 5.721771e-01 4.278229e-01
EPB41L4B         8 100409071 5.282796e-01 4.717204e-01
PTP-H1           8 100604199 5.917707e-01 4.082293e-01
PALM2-AKAP2      8 101017721 3.627015e-01 6.372985e-01
TXNDC8           8 101520260 6.894859e-01 3.105141e-01
LOC781282        8 101583594 4.669501e-01 5.330499e-01
MUSK             8 101881380 7.386174e-01 2.613826e-01
LOC100137798     8 102051805 2.331704e-01 7.668296e-01
LPAR1            8 102115547 3.334656e-01 6.665344e-01
LOC513555        8 102502160 5.314192e-01 4.685808e-01
PTGR1            8 102667206 4.620438e-01 5.379562e-01
LOC535430        8 102758813 1.671633e-01 8.328367e-01
GNG10            8 102784244 1.071429e-03 9.989286e-01
LOC617568        8 102813333 4.796690e-01 5.203310e-01
UGCG             8 102989056 2.205444e-01 7.794556e-01
SUSD1            8 103184294 6.288490e-01 3.711510e-01
IGBP1            8 103392841 4.390933e-01 5.609067e-01
HSDL2            8 103452003 3.761537e-01 6.238463e-01
LOC509630        8 103578757 7.135286e-01 2.864714e-01
SSBIP1           8 103669923 8.334733e-01 1.665267e-01
SNX30            8 103757075 2.785000e-01 7.215000e-01
SLC46A2          8 103821022 3.886143e-02 9.611386e-01
ZFP37            8 103985377 2.349047e-01 7.650953e-01
SLC31A2          8 104101247 2.246400e-01 7.753600e-01
FKBP15           8 104111627 1.042477e-01 8.957523e-01
SLC31A1          8 104173035 4.581762e-01 5.418238e-01
PRPF4            8 104220117 6.101714e-02 9.389829e-01
WDR31            8 104273040 5.049650e-01 4.950350e-01
BSPRY            8 104317683 2.350000e-04 9.997650e-01
ALAD             8 104342866 1.668633e-01 8.331367e-01
RGS3             8 104444508 5.671008e-01 4.328992e-01
ZNF618           8 104798523 4.388954e-01 5.611046e-01
COL27A1          8 105097063 7.894224e-01 2.105776e-01
LOC539274        8 105226498 3.670303e-01 6.329697e-01
LOC533033        8 105331169 3.792300e-01 6.207700e-01
ATP6V1G1         8 105493108 4.166667e-04 9.995833e-01
C8H9orf91        8 105509904 2.406500e-01 7.593500e-01
TNFSF15          8 105730260 8.534529e-01 1.465471e-01
TNFSF8           8 105842018 3.049385e-01 6.950615e-01
TNC              8 105964722 6.303167e-01 3.696833e-01
PAPPA            8 107120944 4.291529e-01 5.708471e-01
LOC781555        8 107410999 6.558722e-01 3.441278e-01
CDK5RAP2         8 111732225 3.554667e-01 6.445333e-01
PHF3             9    635803 3.873959e-01 6.126041e-01
LOC533925        9   7510349 3.544119e-01 6.455881e-01
LMBRD1           9   8819406 1.519360e-01 8.480640e-01
COL9A1           9   9553321 1.275741e-01 8.724259e-01
LOC532081        9   9763110 2.760603e-01 7.239397e-01
LOC516032        9  10084386 3.477261e-01 6.522739e-01
B3GAT2           9  10204657 4.790438e-01 5.209562e-01
RIMS1            9  11679414 1.821746e-01 8.178254e-01
LOC782472        9  13155075 1.687933e-01 8.312067e-01
SLC17A5          9  13308743 4.907511e-01 5.092489e-01
CD109            9  13457337 2.487150e-01 7.512850e-01
COL12A1          9  14869132 2.308284e-01 7.691716e-01
COX7A2           9  15041061 3.665714e-03 9.963343e-01
TMEM30A          9  15057179 1.003147e-01 8.996853e-01
FILIP1           9  15140387 4.054083e-01 5.945917e-01
SENP6            9  15456397 1.431186e-01 8.568814e-01
MYO6             9  15639770 3.058914e-01 6.941086e-01
IMPG1            9  15771196 2.282864e-01 7.717136e-01
PHIP             9  18742278 3.375833e-01 6.624167e-01
HMGN3            9  18999435 1.810189e-01 8.189811e-01
SH3BGRL2         9  19481709 3.223158e-01 6.776842e-01
ELOVL4           9  19844431 8.827625e-01 1.172375e-01
PYT              9  19944868 9.983008e-01 1.699167e-03
BCKDHB           9  19991433 4.910298e-01 5.089702e-01
IBtk             9  22262144 6.594758e-02 9.340524e-01
UBE2CBP          9  23061811 4.137498e-01 5.862502e-01
DOPEY1           9  23236145 5.868575e-01 4.131425e-01
PGM3             9  23361676 4.874925e-01 5.125075e-01
ME1              9  23403476 5.055960e-01 4.944040e-01
PRSS35           9  23710669 2.014093e-01 7.985907e-01
SNAP91           9  23747344 3.028848e-01 6.971152e-01
LOC531898        9  23937322 3.531419e-01 6.468581e-01
LOC535392        9  24059462 3.685184e-01 6.314816e-01
ECHDC1           9  24248312 4.726938e-01 5.273062e-01
RSPO3            9  24365229 3.128486e-01 6.871514e-01
LOC524129        9  24450077 2.310776e-01 7.689224e-01
TRMT11           9  25579120 4.166817e-01 5.833183e-01
NCOA7            9  25681329 1.183778e-01 8.816222e-01
HDDC2            9  26284743 1.097050e-01 8.902950e-01
TPD52L1          9  26310899 3.329731e-01 6.670269e-01
RNF217           9  26440547 7.435151e-02 9.256485e-01
NKAIN2           9  26691945 3.509663e-01 6.490337e-01
TRDN             9  28073312 1.583928e-01 8.416072e-01
RLBP1L2          9  28620823 1.846159e-01 8.153841e-01
LOC781283        9  28881666 3.414509e-01 6.585491e-01
SERINC1          9  29080792 1.597600e-01 8.402400e-01
HSF2             9  29125499 2.424000e-01 7.576000e-01
LOC518886        9  30195180 3.131197e-01 6.868803e-01
MAN1A1           9  32094333 1.414002e-01 8.585998e-01
LOC541122        9  32370092 2.020376e-01 7.979624e-01
LOC100139498     9  32524756 5.778915e-01 4.221085e-01
LOC537625        9  32816329 6.353609e-01 3.646391e-01
LOC528177        9  33015557 9.537886e-02 9.046211e-01
GOPC             9  33629390 9.403625e-02 9.059637e-01
LOC524074        9  34163790 1.640520e-01 8.359480e-01
KPNA5            9  34317516 3.920125e-01 6.079875e-01
ZUFSP            9  34366429 2.407162e-01 7.592838e-01
RSHL3            9  34392779 2.911000e-02 9.708900e-01
LOC529554        9  34421804 5.904244e-01 4.095756e-01
RWDD1            9  34578514 1.052010e-01 8.947990e-01
LOC783172        9  34622154 4.786518e-01 5.213482e-01
DSE              9  34717621 1.376154e-01 8.623846e-01
NT5DC1           9  34906869 5.336909e-01 4.663091e-01
FRK              9  35040539 4.197545e-01 5.802455e-01
HS3ST5           9  36552795 1.602696e-01 8.397304e-01
HDAC2            9  36917490 2.667233e-01 7.332767e-01
LAMA4            9  38643951 3.639268e-01 6.360732e-01
TUBE1            9  38826755 4.075789e-01 5.924211e-01
FYN              9  39110161 2.500538e-01 7.499462e-01
TRAF3IP2         9  39316148 5.474143e-01 4.525857e-01
LOC784866        9  39352531 2.156922e-01 7.843078e-01
hREV3            9  39413173 2.555387e-01 7.444612e-01
SLC16A10         9  39648096 3.447459e-01 6.552541e-01
CDC2L6           9  39964657 3.701923e-01 6.298077e-01
SLC22A16         9  40231442 1.415570e-01 8.584430e-01
DDO              9  40278434 6.207289e-01 3.792711e-01
LOC785203        9  40334830 3.628484e-01 6.371516e-01
CDC40            9  40471284 6.769467e-01 3.230533e-01
WASF1            9  40521539 4.536035e-01 5.463965e-01
FIG4             9  40872327 2.361576e-01 7.638424e-01
LOC504511        9  41113317 3.826536e-01 6.173464e-01
ZBTB24           9  41167992 3.725213e-01 6.274787e-01
PPIL6            9  41209760 1.677317e-01 8.322683e-01
LOC519522        9  41473130 3.743964e-01 6.256036e-01
ARMC2            9  41703459 4.657081e-01 5.342919e-01
FOXO3            9  42008434 7.993775e-01 2.006225e-01
LACE1            9  42153923 3.707043e-01 6.292957e-01
SNX3             9  42370768 2.235827e-01 7.764173e-01
NR2E1            9  42437849 1.744067e-01 8.255933e-01
OSTM1            9  42551114 4.060080e-01 5.939920e-01
SEC63            9  42652321 2.775810e-02 9.722419e-01
SCML4            9  42837311 1.638333e-01 8.361667e-01
SOBP             9  42923183 4.790727e-01 5.209273e-01
PDSS2            9  43099799 5.156341e-01 4.843659e-01
QRSL1            9  43793970 8.331600e-01 1.668400e-01
RTN4IP1          9  43844248 5.825717e-01 4.174283e-01
LOC526200        9  43885580 1.003850e-01 8.996150e-01
ATG5             9  44253692 1.420143e-02 9.857986e-01
PRDM1            9  44358409 5.752333e-02 9.424767e-01
PREP             9  45169358 2.661759e-01 7.338241e-01
BVES             9  45484203 5.483687e-01 4.516312e-01
LIN28B           9  45544933 3.679476e-01 6.320524e-01
HACE1            9  45734742 5.505455e-01 4.494545e-01
GRIK2            9  48477736 3.047065e-01 6.952936e-01
ASCC3            9  49713861 5.258247e-01 4.741753e-01
USP45            9  50964942 1.545715e-01 8.454285e-01
COQ3             9  51054463 3.343644e-01 6.656356e-01
LOC783090        9  51102408 8.333867e-01 1.666133e-01
FBXL4            9  51487005 4.523880e-01 5.476120e-01
LOC532916        9  53229353 5.341997e-01 4.658003e-01
KLHL32           9  53360392 3.247434e-01 6.752566e-01
FHL5             9  53980900 2.075544e-01 7.924456e-01
LOC515894        9  54039827 4.381831e-01 5.618169e-01
MANEA            9  55116576 3.425700e-01 6.574300e-01
EPHA7            9  57622291 3.082638e-01 6.917362e-01
MAP3K7           9  60558694 1.837953e-01 8.162047e-01
BACH2            9  61135515 2.047391e-01 7.952609e-01
LOC100138447     9  61223686 2.064400e-01 7.935600e-01
MDN1             9  61292190 1.718323e-01 8.281677e-01
ANKRD6           9  61440807 2.804753e-01 7.195247e-01
RRAGD            9  61645289 3.707753e-01 6.292247e-01
GABRR1           9  61706538 1.455552e-01 8.544448e-01
RNGTT            9  61997435 5.372867e-01 4.627133e-01
AKIRIN2          9  63131761 5.000633e-01 4.999367e-01
ORC3L            9  63160709 6.842021e-01 3.157979e-01
RARS2            9  63235628 5.348880e-01 4.651120e-01
SLC35A1          9  63304330 5.555467e-01 4.444533e-01
C9H6ORF165       9  63346621 8.749887e-01 1.250113e-01
C9H6orf163       9  63430220 2.500000e-01 7.500000e-01
ZNF292           9  63518343 4.761657e-01 5.238343e-01
SYNCRIP          9  64727428 7.142557e-01 2.857443e-01
LOC533801        9  64767050 7.817207e-01 2.182793e-01
NT5E             9  64858840 3.237945e-01 6.762055e-01
TBX18            9  65582011 5.971062e-01 4.028937e-01
LOC512152        9  66115888 1.789911e-01 8.210089e-01
MRAP2            9  66225539 3.728373e-01 6.271627e-01
CYB5R4           9  66378015 2.142512e-01 7.857488e-01
LOC781965        9  66504782 1.632930e-01 8.367070e-01
THEMIS           9  66689513 2.835547e-01 7.164453e-01
PTPRK            9  66967756 3.116367e-01 6.883633e-01
LOC100138434     9  68564974 4.674168e-01 5.325832e-01
ARHGAP18         9  68717234 6.247700e-01 3.752300e-01
L3MBTL3          9  69161836 2.095669e-01 7.904331e-01
SAMD3            9  69266384 3.344993e-01 6.655007e-01
LOC538959        9  69916855 4.137221e-01 5.862779e-01
AKAP7            9  70181545 5.583606e-01 4.416394e-01
ARG1             9  70499468 1.611212e-01 8.388788e-01
MED23            9  70517590 2.270076e-01 7.729924e-01
ENPP3            9  70587791 1.524907e-01 8.475093e-01
ENPP1            9  70733449 3.057722e-01 6.942278e-01
MOXD1            9  71260558 2.753977e-01 7.246023e-01
LOC512859        9  71346676 4.861529e-02 9.513847e-01
STX7             9  71382903 1.389043e-01 8.610957e-01
VNN1             9  71833415 5.934000e-03 9.940660e-01
VNN2             9  71884119 6.234124e-01 3.765876e-01
LOC529052        9  71927049 4.403733e-01 5.596267e-01
LOC538786        9  72633359 1.994480e-01 8.005520e-01
TBPL1            9  73116537 8.039283e-01 1.960717e-01
SLC2A12          9  73154339 1.559205e-01 8.440795e-01
ALDH8A1          9  73976717 2.008220e-01 7.991780e-01
HBS1L            9  74011090 4.806348e-01 5.193652e-01
MYB              9  74223999 7.909867e-01 2.090133e-01
LOC528398        9  74330998 3.695829e-01 6.304171e-01
PDE7B            9  75037104 2.745656e-01 7.254344e-01
MAP7             9  75369628 6.269723e-01 3.730277e-01
MAP3K5           9  75548638 1.698999e-01 8.301001e-01
PEX7             9  75814359 5.884504e-01 4.115496e-01
IL20RA           9  75980941 3.228072e-01 6.771928e-01
IFNGR1           9  76091874 8.288125e-03 9.917119e-01
LOC522232        9  76992310 3.464631e-01 6.535369e-01
LOC517882        9  77234828 5.510148e-01 4.489852e-01
CCDC28A          9  77496071 5.999425e-01 4.000575e-01
LOC100141063     9  77604154 4.174018e-01 5.825982e-01
REPS1            9  77667513 7.490452e-02 9.250955e-01
HECA             9  77890439 1.259512e-01 8.740488e-01
TXLNB            9  77936593 3.631388e-01 6.368613e-01
VTA1             9  80662973 2.135096e-01 7.864904e-01
GPR126           9  80806656 2.717805e-01 7.282195e-01
HIVEP2           9  81236335 1.140011e-01 8.859989e-01
AIG1             9  81549749 2.382939e-01 7.617061e-01
ADAT2            9  81941638 8.561114e-01 1.438886e-01
PEX3             9  81968722 6.642546e-01 3.357454e-01
FUCA2            9  82006816 8.570029e-01 1.429971e-01
PHACTR2          9  82239021 2.278797e-01 7.721203e-01
C9H6orf94        9  82373184 2.998040e-01 7.001960e-01
PLAGL1           9  82419691 1.131237e-01 8.868763e-01
STX11            9  82604266 2.566419e-01 7.433581e-01
LOC534358        9  82768806 3.129631e-01 6.870369e-01
EPM2A            9  84030113 3.019313e-01 6.980687e-01
LOC516630        9  84251919 4.821568e-01 5.178432e-01
GRM1             9  84396603 3.002743e-01 6.997257e-01
RAB32            9  84938623 2.668464e-01 7.331536e-01
LOC528523        9  85020859 3.014387e-01 6.985613e-01
STXBP5           9  85630631 4.247072e-01 5.752928e-01
SASH1            9  86814716 2.479447e-01 7.520553e-01
LOC535975        9  87294420 3.752438e-01 6.247562e-01
MAP3K7IP2        9  87759769 8.580050e-01 1.419950e-01
ZC3H12D          9  87840612 2.921018e-01 7.078982e-01
PPIL4            9  87892961 6.836000e-02 9.316400e-01
KATNA1           9  87965897 5.707175e-01 4.292825e-01
PCMT1            9  88068095 8.888811e-01 1.111189e-01
LOC617450        9  88116054 6.398470e-01 3.601530e-01
ULBP17           9  88270079 1.617823e-01 8.382177e-01
PPP1R14C         9  88427297 1.128391e-02 9.887161e-01
IYD              9  88574010 1.713283e-01 8.286717e-01
PLEKHG1          9  88955721 3.887379e-01 6.112621e-01
MTHFD1L          9  89138296 3.190326e-01 6.809674e-01
AKAP12           9  89508028 4.201508e-01 5.798492e-01
RMND1            9  89611902 2.043439e-01 7.956561e-01
LOC787062        9  89702145 6.826126e-01 3.173874e-01
ESR1             9  89966910 3.917339e-01 6.082661e-01
LOC784046        9  90592703 5.124306e-01 4.875694e-01
RGS17            9  91107669 5.346121e-01 4.653879e-01
OPRM1            9  92151362 4.226479e-01 5.773521e-01
LOC516875        9  92246242 4.485511e-01 5.514489e-01
CNKSR3           9  92452788 1.456861e-01 8.543139e-01
LOC540182        9  92603953 3.210981e-01 6.789019e-01
LOC100139161     9  92872066 3.352481e-01 6.647519e-01
TFB1M            9  93246183 3.342980e-01 6.657020e-01
LOC526999        9  93374137 2.805714e-01 7.194286e-01
LOC505229        9  94883974 1.927195e-01 8.072805e-01
C9H6ORF35        9  95354553 7.990550e-01 2.009450e-01
ZDHHC14          9  95442284 2.043057e-01 7.956943e-01
SNX9             9  95891909 8.892905e-02 9.110710e-01
SYNJ2            9  95973129 3.009036e-01 6.990964e-01
SERAC1           9  96102985 7.941330e-01 2.058670e-01
TMEM181          9  96451916 6.245300e-01 3.754700e-01
SYTL3            9  96516006 2.141952e-01 7.858048e-01
EZR              9  96598122 3.355140e-01 6.644860e-01
LOC782637        9  96843475 3.204773e-01 6.795227e-01
LOC781855        9  96873562 4.207400e-01 5.792600e-01
FNDC1            9  96994988 1.591950e-01 8.408050e-01
WTAP             9  97435943 1.690017e-01 8.309983e-01
TCP1             9  97483611 5.025167e-02 9.497483e-01
PNLDC1           9  97503250 3.111632e-02 9.688837e-01
IGF2R            9  97642167 8.593115e-02 9.140688e-01
SLC22A1          9  97752659 3.250733e-01 6.749267e-01
SLC22A2          9  97809795 2.434669e-01 7.565331e-01
LOC535665        9  97916614 5.599389e-02 9.440061e-01
PLG              9  98015718 3.661270e-01 6.338730e-01
MAP3K4           9  98165657 3.097063e-01 6.902938e-01
AGPAT4           9  98239302 2.479900e-01 7.520100e-01
PARK2            9  98460090 2.351001e-01 7.648999e-01
PACRG            9  99652453 3.114081e-01 6.885919e-01
QKI              9 100371900 5.293667e-01 4.706333e-01
MGC134132        9 101945350 1.367282e-01 8.632718e-01
PDE10A           9 101987470 2.716727e-01 7.283273e-01
mouse            9 102668737 3.286677e-01 6.713323e-01
SFT2D1           9 102826828 1.463543e-01 8.536457e-01
BRP44L           9 102882272 1.056000e-02 9.894400e-01
RPS6KA2          9 102918461 3.289571e-01 6.710429e-01
RNASET2          9 103276931 2.514112e-01 7.485888e-01
FGFR1OP          9 103356216 4.445011e-01 5.554989e-01
LOC524034        9 103500565 2.638867e-01 7.361133e-01
UNC93A           9 103536875 2.724218e-01 7.275782e-01
MLLT4            9 103841781 1.874323e-01 8.125677e-01
LOC100139700     9 104227988 2.051698e-01 7.948302e-01
THBS2            9 104730150 3.072933e-01 6.927067e-01
WDR27            9 104994550 2.383629e-01 7.616371e-01
C9H6ORF70        9 105130704 2.862643e-01 7.137357e-01
FAM120B          9 105531512 6.857853e-01 3.142147e-01
PSMB1            9 105655086 7.669350e-01 2.330650e-01
MCC             10    609985 3.493153e-01 6.506847e-01
DCP2            10    980494 2.613614e-01 7.386386e-01
REEP5           10   1044509 3.916017e-01 6.083983e-01
APC             10   1116637 1.545161e-01 8.454839e-01
EPB41L4A        10   1470162 2.778017e-01 7.221983e-01
LOC100125763    10   2162551 2.990400e-01 7.009600e-01
YTHDC2          10   2361010 2.057845e-01 7.942155e-01
KCNN2           10   3207850 2.466344e-01 7.533656e-01
TRIM36          10   3921983 2.767236e-01 7.232764e-01
PGGT1B          10   3999993 5.335700e-01 4.664300e-01
CCDC112         10   4057682 3.453000e-01 6.547000e-01
FEM1C           10   4309361 6.666717e-01 3.333283e-01
ATG12           10   4619318 6.059617e-01 3.940383e-01
LOC525695       10   4790635 3.664135e-01 6.335865e-01
C10H11ORF46     10   4879599 1.635600e-01 8.364400e-01
LOC781315       10   4968122 6.248187e-01 3.751813e-01
LOC523799       10   5005356 5.690314e-01 4.309686e-01
SFXN1           10   5555877 1.102927e-01 8.897073e-01
ANKRD31         10   6474122 3.341500e-01 6.658500e-01
HMGCR           10   6691820 5.737314e-01 4.262686e-01
COL4A3BP        10   6725875 3.362027e-01 6.637973e-01
POLK            10   6897487 1.277200e-01 8.722800e-01
POC5            10   7014520 4.731437e-02 9.526856e-01
SV2C            10   7338716 3.129316e-01 6.870684e-01
LOC782315       10   7557816 2.170153e-01 7.829847e-01
LOC100140708    10   7762887 1.314043e-01 8.685957e-01
F2R             10   7878933 4.449133e-01 5.550867e-01
AGGF1           10   8111960 1.255500e-01 8.744500e-01
PDE8B           10   8276636 1.587807e-01 8.412193e-01
WDR41           10   8529435 4.522020e-01 5.477980e-01
TBCA            10   8739886 1.360020e-01 8.639980e-01
AP3B1           10   9041738 5.618018e-01 4.381982e-01
SCAMP1          10   9370443 6.769509e-01 3.230491e-01
LHFPL2          10   9500988 1.042547e-01 8.957453e-01
ARSB            10   9789845 3.164944e-01 6.835056e-01
DMGDH           10   9995524 2.366592e-01 7.633408e-01
BHMT            10  10128952 2.001967e-01 7.998033e-01
LOC528498       10  10249574 2.943333e-03 9.970567e-01
HOMER1          10  10353911 2.762323e-01 7.237677e-01
PAPD4           10  10550812 5.196265e-01 4.803735e-01
LOC533581       10  10613000 1.286523e-01 8.713477e-01
THBS4           10  10950001 2.672918e-01 7.327082e-01
SERINC5         10  11052217 3.067806e-01 6.932194e-01
STYX            10  11353904 3.346033e-01 6.653967e-01
LOC781254       10  11407194 4.903629e-01 5.096371e-01
ERO1L           10  11441824 3.334420e-01 6.665580e-01
GPR137C         10  11495213 1.044482e-01 8.955518e-01
TXNDC16         10  11556920 1.425952e-01 8.574048e-01
MTFMT           10  11884745 4.289386e-01 5.710614e-01
LOC100138870    10  12039873 4.004830e-01 5.995170e-01
CILP            10  12100370 3.334800e-02 9.666520e-01
PUNC            10  12219344 2.004930e-01 7.995070e-01
LOC541098       10  12267339 5.532478e-01 4.467522e-01
DPP8            10  12319001 6.815840e-01 3.184160e-01
PTPLAD1         10  12386269 1.374765e-01 8.625235e-01
C10H15orf44     10  12415118 6.505583e-02 9.349442e-01
SLC24A1         10  12471041 4.595091e-02 9.540491e-01
DENND4A         10  12501523 2.626614e-01 7.373386e-01
LOC100139775    10  12724329 5.906480e-01 4.093520e-01
MEGF11          10  12753048 1.749506e-01 8.250494e-01
DIS3L           10  13161267 2.243489e-01 7.756511e-01
MAP2K1          10  13239142 4.625505e-01 5.374495e-01
ZWILCH          10  13324099 1.426837e-01 8.573163e-01
LCTL            10  13368065 1.117856e-01 8.882144e-01
hSMAD6          10  13508964 2.144095e-01 7.855905e-01
hSMAD3          10  13861907 2.389441e-01 7.610559e-01
MGC152585       10  14020543 2.537647e-01 7.462353e-01
IQCH            10  14077744 2.130125e-01 7.869875e-01
LOC535251       10  14307721 4.451589e-01 5.548411e-01
PIAS1           10  14878345 2.781300e-01 7.218700e-01
ITGA11          10  15107415 1.667834e-01 8.332166e-01
LOC100139978    10  15461498 7.148850e-02 9.285115e-01
LOC615274       10  15515731 1.253438e-01 8.746563e-01
SPESP1          10  15743666 3.197638e-01 6.802362e-01
NOX5            10  15835157 5.404462e-02 9.459554e-01
PAQR5           10  16231770 3.471727e-01 6.528273e-01
KIF23           10  16267744 2.881429e-03 9.971186e-01
TLE3            10  16902208 2.054089e-01 7.945911e-01
UACA            10  17519044 3.332244e-01 6.667756e-01
LRRC49          10  17723636 5.590293e-02 9.440971e-01
LOC534844       10  17965521 2.481809e-01 7.518191e-01
THSD4           10  18377293 2.379072e-01 7.620928e-01
MYO9A           10  18688105 3.582926e-01 6.417074e-01
PKM2            10  18968171 2.044300e-01 7.955700e-01
PARP6           10  19000816 1.671883e-01 8.328117e-01
BRUNOL6         10  19036898 5.320158e-02 9.467984e-01
HEXA            10  19091420 1.379496e-01 8.620504e-01
TMEM202         10  19142433 3.003971e-01 6.996029e-01
ARIH1           10  19204163 4.123482e-01 5.876518e-01
BBS4            10  19316751 6.010170e-01 3.989830e-01
ADPGK           10  19383943 3.999730e-01 6.000270e-01
NEO1            10  19869079 1.828714e-01 8.171286e-01
LOC613762       10  20094985 2.392397e-01 7.607603e-01
NPTN            10  20207800 1.289100e-01 8.710900e-01
CD276           10  20313990 1.148333e-02 9.885167e-01
MGC151651       10  20381449 3.128571e-04 9.996871e-01
TBC1D21         10  20523550 3.539183e-01 6.460817e-01
TGM1            10  20735983 4.288071e-01 5.711929e-01
RNF31           10  20827122 6.738167e-02 9.326183e-01
DHRS4           10  20923085 7.468400e-01 2.531600e-01
SLC7A8          10  21522365 3.869892e-01 6.130108e-01
LRP10           10  21786784 1.842000e-02 9.815800e-01
SLC7A7          10  21834638 8.564286e-01 1.435714e-01
DAD1            10  22073954 6.674889e-01 3.325111e-01
LOC785621       10  22109086 2.199536e-01 7.800464e-01
LOC787405       10  23847193 2.046445e-01 7.953555e-01
LOC507605       10  25641423 8.110143e-02 9.188986e-01
CHD8            10  25779620 2.225722e-01 7.774278e-01
SUPT16H         10  25827459 3.755188e-01 6.244812e-01
RPGRIP1         10  25863541 2.815260e-01 7.184740e-01
HNRNPC          10  25938827 3.700000e-04 9.996300e-01
LOC527362       10  26060882 4.763752e-01 5.236248e-01
UTP6            10  26331667 2.297656e-01 7.702344e-01
RNASE4          10  26424270 3.759175e-01 6.240825e-01
LOC508289       10  26493500 3.611925e-01 6.388075e-01
TEP1            10  26737242 7.858321e-02 9.214168e-01
TTC5            10  26841223 1.290688e-01 8.709312e-01
SLC12A6         10  28358290 3.123450e-01 6.876550e-01
MGC142488       10  28461828 1.708579e-02 9.829142e-01
C10H15orf24     10  28548872 6.878000e-02 9.312200e-01
RYR3            10  28791298 2.111324e-01 7.888676e-01
FMN1            10  29676039 2.846057e-01 7.153943e-01
SCG5            10  30077348 3.316317e-01 6.683683e-01
AQR             10  30431807 3.912261e-01 6.087739e-01
ATPBD4          10  30916869 4.801106e-01 5.198894e-01
C10H15orf41     10  32329455 2.465400e-01 7.534600e-01
MEIS2           10  32644010 2.832163e-01 7.167837e-01
TMCO5A          10  33664625 1.433071e-01 8.566929e-01
SPRED1          10  33953286 1.820376e-01 8.179624e-01
LOC532711       10  34171122 1.457143e-03 9.985429e-01
RASGRP1         10  34199814 2.234507e-01 7.765493e-01
FSIP1           10  35350898 3.542045e-01 6.457955e-01
GPR176          10  35574032 3.754142e-01 6.245858e-01
LOC513829       10  35707942 2.229794e-01 7.770206e-01
BUB1B           10  35903273 2.001340e-01 7.998660e-01
PAK-5           10  35983358 3.196780e-01 6.803220e-01
CASC5           10  36292071 5.553656e-01 4.446344e-01
RAD51           10  36369609 1.676200e-01 8.323800e-01
DNAJC17         10  36430385 7.497850e-01 2.502150e-01
hINO80          10  36617423 1.566269e-01 8.433731e-01
EXDL1           10  36794137 7.501688e-01 2.498313e-01
CHP             10  36839535 1.000000e+00 0.000000e+00
NUSAP1          10  36907080 3.337433e-01 6.662567e-01
NDUFAF1         10  36940140 5.091767e-01 4.908233e-01
RTF1            10  36981549 1.252825e-01 8.747175e-01
RPAP1           10  37055538 5.011000e-01 4.989000e-01
MGA             10  37199026 4.617169e-01 5.382831e-01
MAPKBP1         10  37290812 3.847731e-01 6.152269e-01
LOC531014       10  37356573 2.741473e-01 7.258527e-01
EHD4            10  37412571 2.860793e-01 7.139207e-01
PLA2G4E         10  37508224 2.542356e-01 7.457644e-01
VPS39           10  37667470 2.788406e-01 7.211594e-01
TMEM87A         10  37723176 5.742257e-01 4.257743e-01
GANC            10  37761571 1.328300e-01 8.671700e-01
CAPN3           10  37830642 2.035300e-01 7.964700e-01
SNAP23          10  37945734 2.368500e-01 7.631500e-01
STARD9          10  38017061 2.240429e-02 9.775957e-01
LOC538940       10  38138370 1.728571e-04 9.998271e-01
TTBK2           10  38158319 1.491859e-01 8.508141e-01
UBR1            10  38304999 4.837316e-01 5.162684e-01
TMEM62          10  38474707 5.499473e-01 4.500527e-01
CCNDBP1         10  38507807 3.191429e-03 9.968086e-01
EPB42           10  38519301 7.250000e-04 9.992750e-01
MDGA2           10  39913927 3.131802e-01 6.868198e-01
POLE2           10  42718067 3.867888e-01 6.132112e-01
KLHDC1          10  42755263 2.490500e-01 7.509500e-01
SDCCAG1         10  42809380 2.698923e-02 9.730108e-01
LOC100138040    10  43099324 4.618600e-01 5.381400e-01
L2HGDH          10  43212602 9.192000e-02 9.080800e-01
CDKL1           10  43282022 1.488155e-01 8.511845e-01
MAP4K5          10  43361110 6.603675e-01 3.396325e-01
ATL1            10  43503142 1.663600e-01 8.336400e-01
NIN             10  43641433 8.002523e-01 1.997477e-01
PYGL            10  43804486 9.991429e-01 8.571429e-04
TRIM9           10  43871199 2.736434e-01 7.263566e-01
FRMD6           10  44341919 3.159251e-01 6.840749e-01
GNG2            10  44711152 3.357975e-01 6.642025e-01
C10H14ORF166    10  44880342 4.882333e-02 9.511767e-01
NID2            10  44897869 1.470417e-01 8.529583e-01
RBPMS2          10  45382734 4.369944e-01 5.630056e-01
LOC524677       10  45419169 1.433171e-01 8.566829e-01
ZNF609          10  45442703 9.430797e-02 9.056920e-01
CSNK1G1         10  45721738 3.007768e-01 6.992232e-01
SNX1            10  45899411 3.851613e-01 6.148387e-01
DAPK2           10  46090745 4.931954e-01 5.068046e-01
HERC1           10  46245664 5.996100e-01 4.003900e-01
USP3            10  46477201 5.020805e-01 4.979195e-01
CA12            10  46710856 4.316467e-01 5.683533e-01
APH1B           10  46790099 3.337467e-01 6.662533e-01
RAB8B           10  46845623 8.354417e-02 9.164558e-01
TLN2            10  47303962 2.905726e-01 7.094274e-01
VPS13C          10  48088493 1.190303e-01 8.809697e-01
RORA            10  48948757 2.221592e-01 7.778408e-01
NARG2           10  49769469 1.006970e-01 8.993030e-01
ANXA2           10  49862004 9.863000e-02 9.013700e-01
LOC538402       10  50881678 9.855154e-01 1.448462e-02
MYO1E           10  51023661 2.153276e-01 7.846724e-01
RNF111          10  51289842 9.686714e-02 9.031329e-01
LOC515193       10  51412322 2.231611e-01 7.768389e-01
LOC524749       10  51502722 1.671933e-01 8.328067e-01
ADAM10          10  51604801 4.080874e-01 5.919126e-01
LIPC            10  51760914 1.324978e-01 8.675022e-01
AQP9            10  52156956 3.730055e-01 6.269945e-01
ALDH1A2         10  52338357 2.370628e-01 7.629372e-01
TCF12           10  53092803 5.712043e-01 4.287957e-01
ZNF280D         10  53713489 6.191071e-01 3.808929e-01
MNS1            10  53958326 3.950000e-04 9.996050e-01
TEX9            10  54114080 1.042000e-03 9.989580e-01
RFXDC2          10  54282045 1.029300e-01 8.970700e-01
NEDD4           10  54485911 1.897841e-01 8.102159e-01
PRTG            10  54696943 1.808132e-01 8.191868e-01
DYX1C1          10  54907844 6.443479e-01 3.556521e-01
CCPG1           10  55002323 8.336000e-01 1.664000e-01
PIGB            10  55032610 5.731886e-01 4.268114e-01
RAB27A          10  55140856 1.602023e-01 8.397977e-01
RSL24D1         10  55167102 6.860000e-03 9.931400e-01
LOC100139946    10  55716809 1.484514e-01 8.515486e-01
WDR72           10  56678148 2.494744e-01 7.505256e-01
ONECUT1         10  57715416 2.655500e-01 7.344500e-01
LOC522864       10  57832918 1.168753e-01 8.831247e-01
MYO5A           10  57983290 2.896623e-01 7.103377e-01
MYO5C           10  58177344 1.929523e-01 8.070477e-01
GNB5            10  58292569 1.504593e-01 8.495407e-01
TMOD3           10  58563129 5.290800e-01 4.709200e-01
TMOD2           10  58663109 4.014375e-03 9.959856e-01
SCG3            10  58749431 1.676730e-01 8.323270e-01
LOC782535       10  58845558 1.880762e-01 8.119238e-01
GLDN            10  59080887 8.954500e-02 9.104550e-01
CYP19A1         10  59227906 6.624417e-01 3.375583e-01
LOC523131       10  59443384 6.346210e-01 3.653790e-01
AP4E1           10  59605647 3.775625e-01 6.224375e-01
LOC530325       10  59761240 6.270588e-04 9.993729e-01
TRPM7           10  59837244 2.855600e-01 7.144400e-01
USP50           10  59962406 5.008475e-01 4.991525e-01
USP8            10  59985147 2.495492e-01 7.504508e-01
SLC27A2         10  60222559 2.342615e-01 7.657385e-01
LOC100137953    10  60497939 3.038942e-01 6.961058e-01
LOC616894       10  60939690 2.505542e-01 7.494458e-01
FGF7            10  61010800 2.220111e-01 7.779889e-01
GALK2           10  61141077 5.001221e-01 4.998779e-01
SHC4            10  61505344 4.422168e-01 5.577832e-01
LOC536117       10  61661874 8.828088e-02 9.117191e-01
FBN1            10  61885278 3.003497e-01 6.996503e-01
LOC532707       10  62334813 7.109824e-02 9.289018e-01
MYEF2           10  62437453 2.315000e-01 7.685000e-01
SLC24A5         10  62469945 1.810043e-01 8.189957e-01
SEMA6D          10  62863525 2.113571e-01 7.886429e-01
SQRDL           10  65038937 8.697161e-02 9.130284e-01
SLC30A4         10  65177651 4.444867e-01 5.555133e-01
SPATA5L1        10  65262760 3.338000e-01 6.662000e-01
SLC28A2         10  65401682 8.865500e-01 1.134500e-01
SHF             10  65472439 8.468014e-01 1.531986e-01
DUOX1           10  65493867 6.666433e-01 3.333567e-01
SORD            10  65574547 5.518378e-01 4.481622e-01
FERMT2          10  65766427 5.835392e-01 4.164608e-01
DDHD1           10  65904851 4.048594e-02 9.595141e-01
CDKN3           10  67154610 2.498000e-02 9.750200e-01
SAMD4A          10  67433307 3.338592e-01 6.661408e-01
GCH1            10  67577754 3.649869e-01 6.350131e-01
And-1           10  67688106 4.775663e-01 5.224338e-01
DLGAP5          10  67869854 2.500562e-01 7.499438e-01
FBXO34          10  67984178 5.909253e-01 4.090747e-01
LOC538831       10  68076787 1.111043e-01 8.888957e-01
TBPL2           10  68115280 6.224250e-02 9.377575e-01
KTN1            10  68237705 1.486116e-01 8.513884e-01
MGC157372       10  69252182 3.573476e-01 6.426524e-01
EXOC5           10  69862924 6.937767e-01 3.062233e-01
LOC614197       10  70068759 2.952306e-01 7.047694e-01
LOC516757       10  70145802 1.432100e-01 8.567900e-01
C10H14orf37     10  70578112 3.833186e-01 6.166814e-01
ARID4A          10  70844188 8.186955e-01 1.813045e-01
KIAA0586        10  70946115 9.387427e-01 6.125727e-02
DAAM1           10  71729774 4.355351e-01 5.644649e-01
C10H14orf38     10  72030497 6.549025e-01 3.450975e-01
DHRS7           10  72621711 6.661067e-01 3.338933e-01
MNAT1           10  73155274 6.657119e-01 3.342881e-01
SLC38A6         10  73381207 5.513346e-01 4.486654e-01
PRKCH           10  73702966 3.195165e-01 6.804835e-01
HIF1A           10  74099226 1.282350e-01 8.717650e-01
SNAPC1          10  74148902 1.449167e-03 9.985508e-01
SYT16           10  74465323 1.387555e-01 8.612445e-01
MGC148318       10  74520221 2.112500e-04 9.997888e-01
KCNH5           10  75236286 1.856032e-01 8.143968e-01
RHOJ            10  75783060 4.496480e-01 5.503520e-01
PPP2R5E         10  75956937 1.675796e-01 8.324204e-01
WDR89           10  76156061 7.504775e-01 2.495225e-01
SGPP1           10  76252283 1.615129e-01 8.384871e-01
LOC540504       10  76362642 3.701857e-01 6.298143e-01
ESR2            10  76708701 2.943829e-01 7.056171e-01
MTHFD1          10  76859998 4.940294e-01 5.059706e-01
LOC527711       10  77216878 1.430929e-01 8.569071e-01
RAB15           10  77388697 4.425900e-01 5.574100e-01
FNTB            10  77421105 1.863264e-01 8.136736e-01
MAX             10  77517620 1.443357e-01 8.556643e-01
FUT8            10  77991934 9.636474e-02 9.036353e-01
C10H14ORF53     10  78878993 3.334517e-01 6.665483e-01
GPHN            10  78905418 2.473724e-01 7.526276e-01
FAM71D          10  79452371 3.371400e-01 6.628600e-01
MPP5            10  79542677 3.365967e-01 6.634033e-01
TMEM229B        10  79690239 5.452944e-01 4.547056e-01
PLEKHH1         10  79770753 2.015645e-01 7.984355e-01
ARG2            10  80078149 2.879143e-01 7.120857e-01
VTI1B           10  80114216 4.495000e-03 9.955050e-01
ZFYVE26         10  80180598 2.568616e-01 7.431384e-01
RAD51L1         10  80251019 2.956984e-01 7.043016e-01
ACTN1           10  81025250 1.261137e-01 8.738863e-01
WDR22           10  81194514 4.000340e-01 5.999660e-01
EXDL2           10  81344258 6.062550e-01 3.937450e-01
LOC785964       10  81381580 3.341117e-01 6.658883e-01
GALNTL1         10  81397559 1.489767e-01 8.510233e-01
ERH             10  81519865 6.976667e-03 9.930233e-01
SLC39A9         10  81534037 1.850029e-01 8.149971e-01
LOC100141172    10  81596602 4.143900e-01 5.856100e-01
LOC510837       10  81753377 1.658527e-01 8.341473e-01
SLC10A1         10  81867970 1.432086e-01 8.567914e-01
SMOC1           10  81957222 3.008265e-01 6.991735e-01
SLC8A3          10  82134320 1.587405e-01 8.412595e-01
SYNJ2BP         10  82347712 2.500483e-01 7.499517e-01
MED6            10  82562167 4.285957e-01 5.714043e-01
LOC523451       10  82636394 7.602000e-02 9.239800e-01
LOC520648       10  82728310 1.411667e-03 9.985883e-01
LOC538340       10  82747220 4.617333e-03 9.953827e-01
LOC514244       10  82803211 3.958547e-01 6.041453e-01
LOC787248       10  83486940 1.814606e-01 8.185394e-01
LOC534839       10  83577894 1.180306e-01 8.819694e-01
RGS6            10  83808721 2.905186e-01 7.094814e-01
LOC787359       10  84500963 2.360113e-01 7.639887e-01
DCAF4           10  84831133 4.061908e-01 5.938092e-01
ZFYVE1          10  84877077 5.712200e-01 4.287800e-01
RBM25           10  84947338 7.276100e-01 2.723900e-01
PSEN1           10  85013975 5.478114e-01 4.521886e-01
LOC614084       10  85103599 1.415414e-01 8.584586e-01
NUMB            10  85129365 2.008620e-01 7.991380e-01
HEATR4          10  85309741 9.870929e-02 9.012907e-01
ACOT2           10  85359872 8.666667e-05 9.999133e-01
DNAL1           10  85468516 6.409333e-03 9.935907e-01
LOC505848       10  85519520 1.252125e-01 8.747875e-01
ZNF410          10  85668844 2.892736e-01 7.107264e-01
ENTPD5          10  85743848 4.995283e-01 5.004717e-01
LIN52           10  85840969 5.441948e-01 4.558052e-01
LTBP2           10  86188085 6.932150e-01 3.067850e-01
LOC539472       10  86344062 6.666500e-01 3.333500e-01
LOC540849       10  86416396 8.450415e-01 1.549585e-01
EIF2B2          10  86653853 7.666667e-05 9.999233e-01
MLH3            10  86673113 5.037500e-04 9.994962e-01
NEK9            10  86728220 1.238975e-01 8.761025e-01
TMED10          10  86768903 1.105539e-01 8.894461e-01
LOC531476       10  87006932 1.208494e-01 8.791506e-01
FLVCR2          10  87160571 2.801175e-01 7.198825e-01
LOC537677       10  87298246 3.379133e-01 6.620867e-01
WDR36           10  87645770 3.334333e-01 6.665667e-01
LOC509034       10  87878635 1.727933e-01 8.272067e-01
TTLL5           10  87924785 2.708269e-01 7.291731e-01
C10H14orf179    10  88277920 3.331896e-01 6.668104e-01
MGC166084       10  88468314 2.861021e-01 7.138979e-01
ESRRB           10  88766364 6.638340e-02 9.336166e-01
LOC615419       10  89027305 2.324433e-01 7.675567e-01
ANGEL1          10  89054731 1.340000e-03 9.986600e-01
LOC528053       10  89089504 1.384029e-01 8.615971e-01
TMEM63C         10  89490949 2.781909e-01 7.218091e-01
POMT2           10  89543536 5.359277e-01 4.640723e-01
TMED8           10  89619897 2.755318e-01 7.244682e-01
VIPAR           10  89689461 1.256575e-01 8.743425e-01
SPTLC2          10  89756367 1.780122e-01 8.219878e-01
ALKBH1          10  89890756 6.272611e-02 9.372739e-01
SNW1            10  89923736 3.791000e-03 9.962090e-01
ADCK1           10  90007674 1.666767e-01 8.333233e-01
NRXN3           10  91598420 1.877898e-01 8.122102e-01
LOC529746       10  92930680 1.136182e-01 8.863818e-01
TSHR            10  93419488 3.312355e-01 6.687645e-01
GTF2A1          10  93620460 2.228833e-01 7.771167e-01
STON2           10  93692247 2.784520e-01 7.215480e-01
LOC614959       10  93900312 1.891563e-01 8.108437e-01
LOC100140640    10  95338406 2.847903e-01 7.152097e-01
FLRT2           10  98289942 1.862812e-01 8.137188e-01
GALC            10 100734510 4.658780e-01 5.341220e-01
KCNK10          10 100980955 2.010302e-01 7.989698e-01
SPATA7          10 101186927 2.698645e-01 7.301355e-01
LOC520178       10 101235860 2.195911e-01 7.804089e-01
ZC3H14          10 101334952 1.212306e-01 8.787694e-01
LOC537305       10 101368888 1.718213e-01 8.281787e-01
TTC8            10 101528452 2.499396e-01 7.500604e-01
FOXN3           10 102150156 2.193749e-01 7.806251e-01
LOC617365       10 102523785 1.931020e-01 8.068980e-01
TDP1            10 102700607 4.924318e-03 9.950757e-01
LOC787307       10 102767330 2.449031e-01 7.550969e-01
LOC100138828    10 102935702 1.300263e-01 8.699737e-01
CALM1           10 103047337 1.432457e-01 8.567543e-01
TTC7B           10 103186089 1.783752e-01 8.216248e-01
RPS6KA5         10 103508679 2.254055e-01 7.745945e-01
CASC4           10 103803590 1.986776e-01 8.013224e-01
LOC540232       10 103928099 5.561500e-02 9.443850e-01
SPG11           10 104006485 2.434349e-02 9.756565e-01
LOC616745       10 104090446 8.850000e-04 9.991150e-01
ZC3H6           11     68565 2.120661e-01 7.879339e-01
ZC3H8           11    154858 5.222212e-01 4.777787e-01
FBLN7           11    196574 1.021064e-01 8.978936e-01
TMEM87B         11    266421 7.739600e-02 9.226040e-01
MERTK           11    331807 3.890983e-01 6.109017e-01
ANAPC1          11    486035 3.428829e-01 6.571171e-01
BCL2L11         11   1161166 1.401805e-01 8.598195e-01
LOC617774       11   1208214 2.327208e-01 7.672792e-01
BUB1            11   1558896 1.847889e-02 9.815211e-01
TPC3            11   1596001 6.562286e-02 9.343771e-01
NPHP1           11   1675307 4.197680e-01 5.802320e-01
MALL            11   1747156 6.076500e-02 9.392350e-01
MRPS5           11   1897394 4.763838e-01 5.236162e-01
KCNIP3          11   2014837 1.362425e-01 8.637575e-01
FAHD2A          11   2122030 6.412200e-01 3.587800e-01
ASTL            11   2230114 1.254512e-01 8.745487e-01
ASCC3L1         11   2343159 9.605286e-02 9.039471e-01
NCAPH           11   2401250 5.220743e-01 4.779257e-01
LOC618190       11   2566106 2.224678e-01 7.775322e-01
FER1L5          11   2601746 1.756487e-01 8.243513e-01
LMAN2L          11   2655713 3.085556e-03 9.969144e-01
CNNM4           11   2691538 1.537114e-01 8.462886e-01
LOC100138153    11   2730469 5.719889e-02 9.428011e-01
LOC618158       11   2798160 4.033250e-01 5.966750e-01
ACTR1B          11   2929542 1.317333e-02 9.868267e-01
LOC783105       11   2959971 1.664608e-01 8.335392e-01
ZAP70           11   3015751 2.130081e-01 7.869919e-01
TMEM131         11   3080498 4.448944e-01 5.551056e-01
VWA3B           11   3371395 3.602576e-01 6.397424e-01
CNGA3           11   3557549 1.868715e-01 8.131285e-01
INPP4A          11   3694022 1.481294e-01 8.518706e-01
UNC50           11   3792716 2.700000e-04 9.997300e-01
MGAT4A          11   3808792 8.512974e-02 9.148703e-01
LOC525174       11   4005342 4.408273e-01 5.591727e-01
TSGA10          11   4173616 6.913384e-01 3.086616e-01
MRPL30          11   4310492 5.648089e-01 4.351911e-01
TXNDC9          11   4414910 3.363750e-01 6.636250e-01
EIF5B           11   4424973 4.937230e-01 5.062770e-01
LOC614207       11   4456531 6.245213e-01 3.754787e-01
REV1            11   4502570 7.114595e-01 2.885405e-01
LOC787488       11   4630477 3.104473e-01 6.895527e-01
CHST10          11   5470558 2.232078e-01 7.767922e-01
NPAS2           11   5876459 2.758445e-01 7.241555e-01
TBC1D8          11   6009540 1.451698e-01 8.548302e-01
LOC506268       11   6196515 3.160480e-01 6.839520e-01
RNF149          11   6218730 2.471764e-01 7.528236e-01
LOC100138955    11   6336855 9.892300e-02 9.010770e-01
LOC509109       11   6515800 1.107275e-01 8.892725e-01
IL1R2           11   6723232 2.010693e-01 7.989307e-01
IL1R1           11   6784799 1.980410e-01 8.019590e-01
IL1RL2          11   7023134 3.717663e-01 6.282338e-01
IL18R1          11   7156882 4.446000e-02 9.555400e-01
IL18RAP         11   7197299 6.666733e-01 3.333267e-01
SLC9A4          11   7237789 3.871080e-01 6.128920e-01
SLC9A2          11   7322722 3.684032e-01 6.315968e-01
TMEM182         11   7452624 2.766629e-01 7.233371e-01
MRPS9           11   9124569 2.222006e-01 7.777994e-01
TGFBRAP1        11   9200041 8.092540e-01 1.907460e-01
FHL2            11   9253920 4.955288e-01 5.044712e-01
nk1R            11   9469361 4.629020e-01 5.370980e-01
HK2             11   9651152 1.951524e-01 8.048476e-01
LOC541185       11   9976367 1.511100e-01 8.488900e-01
MTHFD2          11  10409013 1.199483e-01 8.800517e-01
MOBKL1B         11  10462689 2.886933e-01 7.113067e-01
LOC538707       11  10547285 1.939023e-01 8.060977e-01
LOC100140790    11  10689331 3.104493e-01 6.895507e-01
STAMBP          11  10772339 2.541450e-01 7.458550e-01
ALMS1           11  10880731 3.395741e-01 6.604259e-01
RAB11FIP5       11  11317749 4.092286e-01 5.907714e-01
SFXN5           11  11359959 4.208767e-01 5.791233e-01
LOC789164       11  11620540 2.203158e-01 7.796842e-01
EXOC6B          11  11774582 2.409918e-01 7.590082e-01
DYSF            11  12896311 2.886736e-01 7.113264e-01
ZNF638          11  13156705 1.089526e-01 8.910474e-01
LOC789468       11  13371099 2.934118e-03 9.970659e-01
NAGK            11  13406112 1.423362e-01 8.576637e-01
VAX2            11  13492483 3.110818e-02 9.688918e-01
CLEC4F          11  13586103 4.449364e-01 5.550636e-01
FIGLA           11  13612809 3.221500e-01 6.778500e-01
ADD2            11  13702488 1.204353e-01 8.795647e-01
TGFA            11  13874645 4.361212e-01 5.638788e-01
XDH             11  14178348 7.013353e-01 2.986647e-01
SRD5A2          11  14346572 4.415100e-01 5.584900e-01
MEMO1           11  14573645 7.379764e-01 2.620236e-01
SPAST           11  14721654 6.666286e-01 3.333714e-01
SLC30A6         11  14782425 6.747933e-01 3.252067e-01
NLRC4           11  14840290 4.440394e-01 5.559606e-01
YIPF4           11  14910212 5.067550e-01 4.932450e-01
BIRC6           11  14982921 3.103151e-01 6.896849e-01
TTC27           11  15208798 4.945196e-01 5.054804e-01
LOC100137845    11  15495374 5.049767e-01 4.950233e-01
LTBP1           11  15676817 2.563922e-01 7.436078e-01
RASGRP3         11  16091723 5.344064e-01 4.655936e-01
CRIM1           11  18836374 3.385243e-01 6.614757e-01
FEZ2            11  19047979 8.247778e-01 1.752222e-01
VIT             11  19179961 3.149665e-01 6.850335e-01
STRN            11  19337836 1.031260e-01 8.968740e-01
HEATR5B         11  19476018 2.001705e-01 7.998295e-01
EIF2AK2         11  19587769 8.956706e-02 9.104329e-01
PRKD3           11  19710959 3.763500e-01 6.236500e-01
CDC42EP3        11  20112094 2.863857e-01 7.136143e-01
LOC100140212    11  20694537 3.924289e-01 6.075711e-01
GALM            11  21043143 2.074590e-01 7.925410e-01
DHX57           11  21166653 3.745600e-01 6.254400e-01
CDKL4           11  21528662 2.895596e-01 7.104404e-01
MAP4K3          11  21581503 1.828206e-01 8.171794e-01
TMEM178         11  21988029 1.394200e-01 8.605800e-01
THUMPD2         11  22067968 2.635179e-01 7.364821e-01
SLC8A1          11  22445956 4.748260e-01 5.251740e-01
EML4            11  24657528 2.148905e-01 7.851095e-01
COX7A2L         11  24826194 1.056963e-01 8.943037e-01
KCNG3           11  24911957 1.544374e-01 8.455626e-01
MTA3            11  25016985 2.230635e-01 7.769365e-01
LOC514187       11  25633368 4.576911e-01 5.423089e-01
DYNC2LI1        11  26080039 3.363542e-01 6.636458e-01
LOC509995       11  26185146 2.960617e-01 7.039383e-01
LOC786435       11  26340407 9.548818e-02 9.045118e-01
PPM1B           11  26407214 1.000000e-05 9.999900e-01
SLC3A1          11  26534988 6.665433e-01 3.334567e-01
LOC786620       11  26602063 3.030615e-01 6.969385e-01
SRBD1           11  27645835 5.087562e-01 4.912438e-01
PRKCE           11  27935904 2.870933e-01 7.129067e-01
EPAS1           11  28576932 1.154068e-01 8.845932e-01
LOC100139988    11  28835883 1.669200e-01 8.330800e-01
SOCS5           11  28985914 3.716653e-01 6.283347e-01
MCFD2           11  29200605 1.784733e-01 8.215267e-01
TTC7A           11  29248724 3.675673e-01 6.324327e-01
LOC786990       11  29515405 2.420732e-01 7.579268e-01
MSH2            11  29649429 1.559352e-01 8.440648e-01
KCNK12          11  29761257 3.160975e-01 6.839025e-01
FBXO11          11  29994643 4.243975e-01 5.756025e-01
FOXN2           11  30506736 1.139292e-01 8.860708e-01
KLRAQ1          11  30596377 2.081500e-01 7.918500e-01
LOC100140704    11  30721428 1.800870e-01 8.199130e-01
STON1-GTF2A1L   11  30763348 2.646707e-01 7.353293e-01
LHCGR           11  30826527 2.722067e-01 7.277933e-01
FSHR            11  31111549 2.540501e-01 7.459499e-01
NRXN1           11  32130211 2.641507e-01 7.358493e-01
LOC781337       11  36062430 1.203467e-01 8.796533e-01
ASB3            11  36258271 1.858325e-01 8.141675e-01
PSME4           11  36424124 5.348095e-01 4.651905e-01
ACYP2           11  36682535 1.845576e-01 8.154424e-01
LOC782317       11  36889450 4.126371e-01 5.873629e-01
SPTBN1          11  37030579 2.018151e-01 7.981849e-01
LOC516921       11  37291456 2.396510e-01 7.603490e-01
RTN4            11  37576084 3.043805e-01 6.956195e-01
MGC139228       11  37788198 2.174050e-01 7.825950e-01
CCDC88A         11  37871110 2.158771e-01 7.841229e-01
SMEK2           11  38104000 7.009970e-01 2.990030e-01
PNPT1           11  38160647 6.037280e-01 3.962720e-01
EFEMP1          11  38339198 4.741674e-01 5.258326e-01
CCDC85A         11  38708638 2.261096e-01 7.738904e-01
VRK2            11  40552327 3.262860e-01 6.737140e-01
FANCL           11  40670442 3.195050e-01 6.804950e-01
BCL11A          11  43083664 4.368812e-01 5.631188e-01
PAPOLG          11  43378256 1.007590e-01 8.992410e-01
REL             11  43503145 3.337350e-01 6.662650e-01
PUS10           11  43540272 1.671133e-01 8.328867e-01
LOC538151       11  43702569 6.316950e-01 3.683050e-01
LOC521363       11  43787050 3.813453e-01 6.186547e-01
LOC528994       11  43959161 5.199288e-01 4.800713e-01
SEPT10          11  44151202 7.150929e-01 2.849071e-01
SH3MD4          11  44205586 2.946412e-01 7.053588e-01
CCDC138         11  44482343 4.317400e-01 5.682600e-01
RANBP2          11  44512894 2.235533e-01 7.764467e-01
MGC142792       11  44583035 2.507955e-01 7.492045e-01
GCC2            11  44673639 3.955757e-01 6.044243e-01
ST6GAL2         11  45416007 9.997015e-01 2.984615e-04
UXS1            11  45584828 6.687933e-01 3.312067e-01
AP3S1           11  45756823 2.760471e-01 7.239529e-01
NCK2            11  45783749 8.168955e-02 9.183105e-01
TTL             11  46074188 1.094061e-01 8.905939e-01
POLR1B          11  46116808 2.878261e-03 9.971217e-01
CHCHD5          11  46148438 2.750000e-04 9.997250e-01
CKAP2L          11  46318673 9.212556e-02 9.078744e-01
IL1B            11  46411100 5.416667e-04 9.994583e-01
PSD4            11  46728943 1.714500e-01 8.285500e-01
PAX8            11  46784620 9.738447e-02 9.026155e-01
RPIA            11  47219427 3.051930e-01 6.948070e-01
EIF2AK3         11  47318927 3.034288e-01 6.965712e-01
TSC21           11  47409202 1.785387e-01 8.214613e-01
TSH2            11  47734915 1.852778e-01 8.147222e-01
SMYD1           11  47803224 7.558176e-01 2.441824e-01
RMND5A          11  48011345 2.367365e-01 7.632635e-01
VPS24           11  48194861 2.737482e-01 7.262518e-01
JMJD1A          11  48251793 5.804000e-02 9.419600e-01
REEP1           11  48392266 2.100617e-01 7.899383e-01
MRPL35          11  48529426 1.261533e-01 8.738467e-01
IMMT            11  48543625 1.843409e-01 8.156591e-01
PTCD3           11  48599853 6.354730e-01 3.645270e-01
POLR1A          11  48630202 4.747653e-01 5.252347e-01
ST3GAL5         11  48849930 3.572607e-01 6.427393e-01
ATOH8           11  48956716 1.865689e-01 8.134311e-01
ELMOD3          11  49442847 2.786009e-01 7.213991e-01
RETSAT          11  49479597 1.128571e-03 9.988714e-01
TCF7L1          11  49508933 3.579782e-01 6.420218e-01
KCMF1           11  49780854 1.253525e-01 8.746475e-01
LOC538058       11  50043161 3.865776e-01 6.134224e-01
SUCLG1          11  50401750 7.113207e-02 9.288679e-01
CTNNA2          11  54721629 2.833938e-01 7.166062e-01
AHSA2           11  59769222 2.060000e-02 9.794000e-01
USP34           11  59791566 2.491254e-01 7.508746e-01
XPO1            11  60068076 5.050550e-01 4.949450e-01
LOC532883       11  60354919 6.244071e-02 9.375593e-01
CCT4            11  60397462 4.325200e-02 9.567480e-01
COMMD1          11  60427047 1.948796e-02 9.805120e-01
B3GNT2          11  60655078 1.007490e-01 8.992510e-01
LOC613949       11  61174293 4.869014e-01 5.130986e-01
EHBP1           11  61419116 4.293729e-01 5.706271e-01
LOC527992       11  61657210 2.012482e-01 7.987518e-01
MDH1            11  61971321 1.788154e-02 9.821185e-01
UGP2            11  62244571 1.875887e-01 8.124113e-01
VPS54           11  62308426 3.675954e-01 6.324046e-01
PELI1           11  62470925 2.836404e-01 7.163596e-01
AFTPH           11  62887489 4.118371e-01 5.881629e-01
SLC1A4          11  63337021 9.831545e-02 9.016845e-01
RAB1A           11  63430172 5.680000e-04 9.994320e-01
ACTR2           11  63554698 5.001700e-01 4.998300e-01
Spred-2         11  63639101 3.404497e-01 6.595503e-01
MEIS1           11  64772149 4.521497e-01 5.478503e-01
LOC786621       11  65604277 5.186637e-01 4.813363e-01
PPP3R1          11  66587479 2.372347e-01 7.627653e-01
CNRIP1          11  66682764 6.976714e-02 9.302329e-01
PLEK            11  66773154 4.386415e-01 5.613585e-01
APLF            11  66839730 8.125387e-01 1.874613e-01
ARHGAP25        11  67065961 3.106231e-01 6.893769e-01
ANTXR1          11  67339641 2.054601e-01 7.945399e-01
GFPT1           11  67685679 1.086667e-04 9.998913e-01
NFU1            11  67761545 1.816983e-01 8.183017e-01
AAK1            11  67802114 3.330308e-01 6.669692e-01
ANXA4           11  68072232 3.748580e-01 6.251420e-01
GMCL1           11  68151305 4.455978e-01 5.544022e-01
TIA1            11  68499346 5.000350e-01 4.999650e-01
EHD3            11  68631438 1.125456e-01 8.874544e-01
LOC515741       11  68680813 1.004360e-02 9.899564e-01
GALNT14         11  68749682 2.239384e-01 7.760616e-01
CAPN13          11  69044705 8.164444e-02 9.183556e-01
LYCAT           11  69205583 1.887402e-01 8.112598e-01
LBH             11  69591302 3.999810e-01 6.000190e-01
ALK             11  69909852 3.663096e-01 6.336904e-01
CLIP4           11  70658874 3.340367e-01 6.659633e-01
LOC517881       11  70746972 8.528571e-04 9.991471e-01
WDR43           11  70854052 5.049500e-01 4.950500e-01
SPDYA           11  70915880 5.002450e-01 4.997550e-01
PPP1CB          11  70961745 4.251000e-02 9.574900e-01
PLB1            11  71115649 3.421468e-01 6.578532e-01
FOSL2           11  71324784 2.907500e-01 7.092500e-01
BRE             11  71403119 3.588892e-01 6.411108e-01
RBKS            11  71831377 4.066957e-01 5.933043e-01
SLC4A1AP        11  71996029 3.345100e-01 6.654900e-01
GPN1            11  72036373 1.430086e-01 8.569914e-01
ZNF512          11  72069940 7.440000e-04 9.992560e-01
IFT172          11  72193226 2.869286e-01 7.130714e-01
MAPRE3          11  72597185 2.278557e-01 7.721443e-01
DPYSL5          11  72671210 3.111211e-01 6.888789e-01
MGC139367       11  72794664 4.850022e-01 5.149978e-01
KCNK3           11  72833191 3.611218e-01 6.388782e-01
CIB4            11  72923240 2.905150e-01 7.094850e-01
OTOF            11  73001481 1.765577e-01 8.234423e-01
C11H2orf39      11  73085224 1.445793e-01 8.554207e-01
EPT1            11  73139786 2.071429e-04 9.997929e-01
HADHB           11  73216006 1.257463e-01 8.742538e-01
HADHA           11  73253300 7.152571e-02 9.284743e-01
RAB10           11  73336743 2.500312e-01 7.499687e-01
KIF3C           11  73450722 2.200000e-04 9.997800e-01
LOC100140419    11  73572824 1.222883e-01 8.777117e-01
DTNB            11  73736369 3.072100e-01 6.927900e-01
DNMT3A          11  73966947 9.392379e-02 9.060762e-01
EFR3B           11  74123770 5.584779e-01 4.415221e-01
DNAJC27         11  74320679 5.057800e-01 4.942200e-01
ADCY3           11  74383366 4.133432e-01 5.866568e-01
NCOA1           11  74498017 2.830053e-01 7.169947e-01
LOC521706       11  74855954 5.080877e-01 4.919123e-01
LOC540073       11  75156105 2.341429e-03 9.976586e-01
LOC518785       11  75187461 2.459033e-01 7.540967e-01
KLHL29          11  75291037 2.144883e-01 7.855117e-01
LOC100139319    11  77758605 1.569736e-01 8.430264e-01
APOB            11  77952883 2.781956e-01 7.218044e-01
HS1BP3          11  78291775 2.014940e-01 7.985060e-01
SDC1            11  78697351 1.002900e-01 8.997100e-01
MATN3           11  78888103 5.965817e-01 4.034183e-01
hSMC6           11  81012462 5.608525e-01 4.391475e-01
VSNL1           11  81089080 6.455188e-01 3.544812e-01
FAM49A          11  81978232 6.163531e-01 3.836469e-01
DDX1            11  82824058 3.043706e-01 6.956294e-01
LOC521982       11  82886663 1.263964e-01 8.736036e-01
TRIB2           11  85209523 4.008753e-01 5.991247e-01
LPIN1           11  86053616 2.016910e-01 7.983090e-01
LOC508204       11  86199567 1.088417e-01 8.911583e-01
ROCK2           11  86500741 3.440608e-01 6.559392e-01
ATP6V1C2        11  86862982 1.641807e-01 8.358193e-01
NOL10           11  86946380 3.667847e-01 6.332153e-01
HPCAL1          11  87190863 3.278270e-01 6.721730e-01
KLF11           11  87526953 1.667333e-01 8.332667e-01
GRHL1           11  87568206 2.321718e-01 7.678282e-01
TAF1B           11  87634576 1.405361e-01 8.594639e-01
ADAM17          11  87900397 3.534706e-02 9.646529e-01
CPSF3           11  87961203 4.788962e-01 5.211038e-01
DDEF2           11  88016390 2.752739e-01 7.247261e-01
MBOAT2          11  88418746 1.070880e-01 8.929120e-01
LOC536267       11  88475413 2.855914e-01 7.144086e-01
RNF144A         11  89875037 1.841827e-01 8.158173e-01
MGC151949       11  92261633 1.946950e-01 8.053050e-01
GGTA1           11  92296844 1.125330e-01 8.874670e-01
DAB2IP          11  92581975 4.682012e-01 5.317988e-01
TTLL11          11  92738905 5.433969e-01 4.566031e-01
MORN5           11  93033655 4.210731e-01 5.789269e-01
LHX6            11  93067812 3.156478e-01 6.843522e-01
RBM18           11  93100517 1.839286e-03 9.981607e-01
MRRF            11  93149505 8.559167e-03 9.914408e-01
PTGS1           11  93219024 5.383211e-02 9.461679e-01
LOC783330       11  94011083 1.463771e-01 8.536229e-01
STRBP           11  94283955 2.707054e-01 7.292946e-01
DENND1A         11  94525831 2.376192e-01 7.623808e-01
NEK6            11  95313730 3.014853e-01 6.985147e-01
PSMB7           11  95403820 5.034953e-01 4.965047e-01
NR6A1           11  95556216 2.104162e-01 7.895838e-01
LOC785150       11  95622492 1.690362e-01 8.309638e-01
OLFML2A         11  95775398 1.594523e-01 8.405477e-01
GOLGA1          11  95871491 2.874136e-01 7.125864e-01
LOC521431       11  95924214 3.753153e-01 6.246847e-01
PPP6C           11  96043732 1.522473e-01 8.477527e-01
GAPVD1          11  96143274 4.261277e-01 5.738723e-01
MAPKAP1         11  96279746 1.358754e-01 8.641246e-01
PBX3            11  96562216 5.644167e-01 4.355833e-01
FAM125B         11  97123093 1.301541e-01 8.698459e-01
RALGPS1         11  97678076 3.242536e-01 6.757464e-01
GARNL3          11  98028062 4.457919e-01 5.542081e-01
LRSAM1          11  98201604 1.471155e-01 8.528845e-01
LOC613747       11  98231916 4.001660e-01 5.998340e-01
STXBP1          11  98364164 5.339565e-03 9.946604e-01
SH2D3C          11  98435075 6.001830e-01 3.998170e-01
ST6GALNAC2      11  98588246 8.201643e-01 1.798357e-01
FAM102A         11  98622331 3.755425e-01 6.244575e-01
CIZ1            11  98808986 7.888889e-05 9.999211e-01
DNM1            11  98838372 1.013240e-01 8.986760e-01
ODF2            11  99057061 2.258200e-01 7.741800e-01
GLE1            11  99081677 1.948483e-01 8.051517e-01
SPTAN1          11  99130977 3.387275e-01 6.612725e-01
ZER1            11  99256274 1.000170e-01 8.999830e-01
LRRC8A          11  99412311 4.640792e-01 5.359208e-01
NUP188          11  99463693 3.762713e-01 6.237288e-01
SH3GLB2         11  99509071 6.594917e-01 3.405083e-01
FAM73B          11  99528944 5.202650e-01 4.797350e-01
PTGES           11 100146087 8.552857e-03 9.914471e-01
USP20           11 100239950 2.669440e-01 7.330560e-01
FNBP1           11 100285772 2.829724e-01 7.170276e-01
GPR107          11 100434531 1.432562e-01 8.567438e-01
LOC534512       11 100606374 4.748503e-01 5.251497e-01
ASS1            11 100793355 3.573214e-01 6.426786e-01
FUBP3           11 100904441 9.098633e-02 9.090137e-01
ABL1            11 101010989 2.172189e-01 7.827811e-01
FIBCD1          11 101166979 2.006960e-01 7.993040e-01
LAMC3           11 101250382 1.899103e-01 8.100897e-01
NUP214          11 101351619 4.275971e-01 5.724029e-01
PPAPDC3         11 101506755 1.977417e-01 8.022583e-01
LOC505073       11 101593993 2.736509e-01 7.263491e-01
RAPGEF1         11 101732714 9.035306e-02 9.096469e-01
MED27           11 101977335 2.997768e-01 7.002232e-01
NTNG2           11 102285689 3.209680e-01 6.790320e-01
LOC534284       11 102370700 1.895817e-01 8.104183e-01
TTF1            11 102493051 3.138781e-01 6.861219e-01
LOC617847       11 102520909 2.739506e-01 7.260494e-01
DDX31           11 102702004 2.391114e-01 7.608886e-01
GTF3C4          11 102775061 3.710029e-01 6.289971e-01
LOC615606       11 102814691 1.995660e-01 8.004340e-01
TSC1            11 102994053 8.340667e-01 1.659333e-01
RALGDS          11 103149240 8.179918e-01 1.820082e-01
GLT6D1          11 103317601 7.600000e-04 9.992400e-01
KCNT1           11 103396087 2.142978e-01 7.857022e-01
CAMSAP1         11 103447373 3.337967e-01 6.662033e-01
UBAC1           11 103519130 1.668467e-01 8.331533e-01
BTBD14A         11 103571185 4.011990e-01 5.988010e-01
LOC788063       11 103744860 5.004100e-01 4.995900e-01
SEC16A          11 103939132 1.431557e-01 8.568443e-01
NOTCH1          11 103985773 2.156642e-01 7.843358e-01
ABO             11 104232763 4.315955e-02 9.568405e-01
SURF6           11 104295522 6.872167e-02 9.312783e-01
ADAMTS13        11 104377096 3.990656e-01 6.009344e-01
MGC139698       11 104411003 3.759417e-01 6.240583e-01
ADAMTSL2        11 104474450 6.667300e-01 3.332700e-01
SARDH           11 104579952 4.669518e-01 5.330482e-01
LOC515718       11 104648137 1.998137e-01 8.001863e-01
CACNA1B         11 105186335 2.578293e-01 7.421707e-01
EHMT1           11 105432733 1.578263e-01 8.421737e-01
WDR85           11 105574975 1.535200e-01 8.464800e-01
LOC536255       11 105613507 4.303225e-01 5.696775e-01
COBRA1          11 105844808 2.148833e-02 9.785117e-01
TRAF2           11 106300208 2.836286e-02 9.716371e-01
PARF            11 106348964 3.439727e-01 6.560273e-01
OLFM1           11 106692078 1.000842e-01 8.999158e-01
LOC537387       11 106987165 5.025680e-01 4.974320e-01
SIRT3           11 107167457 2.008330e-01 7.991670e-01
TDRD3           12   1526323 2.626196e-01 7.373804e-01
LOC789883       12   1657707 2.437132e-01 7.562868e-01
DIAPH3          12   2132980 2.793821e-01 7.206179e-01
PCDH17          12   5086601 4.019892e-01 5.980108e-01
OLFM4           12  10667521 1.771025e-01 8.228975e-01
LECT1           12  11081969 1.003980e-01 8.996020e-01
SUGT1           12  11133110 7.462462e-01 2.537538e-01
ELF1            12  11185554 6.285650e-01 3.714350e-01
WBP4            12  11308884 3.334356e-01 6.665644e-01
MTRF1           12  11457687 5.470425e-01 4.529575e-01
NAA16           12  11511567 4.839957e-01 5.160043e-01
MGC148992       12  11630272 2.883450e-01 7.116550e-01
LOC524159       12  11705649 3.053977e-01 6.946023e-01
AKAP11          12  12460171 1.711391e-01 8.288609e-01
TNFSF11         12  12746870 2.793357e-01 7.206643e-01
EPSTI1          12  13056724 5.248034e-01 4.751966e-01
DNAJC15         12  13183404 1.646666e-01 8.353334e-01
ENOX1           12  13384160 4.293314e-01 5.706686e-01
LOC100138599    12  13636246 3.298638e-01 6.701362e-01
CCDC122         12  14100906 5.740743e-01 4.259257e-01
SERP2           12  14664874 4.450956e-01 5.549044e-01
NUFIP1          12  15166514 1.300707e-01 8.699293e-01
LOC532698       12  15204247 1.433143e-01 8.566857e-01
GTF2F2          12  15334835 1.722131e-01 8.277869e-01
SLC25A30        12  15592348 4.375917e-01 5.624083e-01
LOC532845       12  15632478 2.413971e-01 7.586029e-01
SPERT           12  15821037 6.258700e-01 3.741300e-01
LOC782125       12  15895690 4.356425e-01 5.643575e-01
ZC3H13          12  16081745 1.120425e-01 8.879575e-01
CPB2            12  16187847 2.393305e-01 7.606695e-01
LCP1            12  16255818 2.480548e-01 7.519452e-01
MGC165939       12  16422822 1.549831e-01 8.450169e-01
LRCH1           12  16459248 1.826767e-01 8.173233e-01
ESD             12  16772445 3.005643e-01 6.994357e-01
HTR2A           12  16823743 3.586026e-01 6.413974e-01
SUCLA2          12  17884218 8.096138e-01 1.903863e-01
MED4            12  17973992 3.016667e-04 9.996983e-01
ITM2B           12  18115848 1.362329e-01 8.637671e-01
RB1             12  18195634 2.906406e-01 7.093594e-01
RCBTB2          12  18319530 4.528227e-01 5.471773e-01
FNDC3A          12  18889279 2.338585e-01 7.661415e-01
CDADC1          12  18961923 2.314540e-01 7.685460e-01
LOC509148       12  18993813 2.073038e-01 7.926962e-01
SETDB2          12  19119906 3.464072e-01 6.535928e-01
PHF11           12  19154505 1.713950e-01 8.286050e-01
RCBTB1          12  19196003 3.435839e-01 6.564161e-01
EBPL            12  19299099 2.539650e-01 7.460350e-01
KPNA3           12  19339588 7.469160e-01 2.530840e-01
RNASEH2B        12  20416890 1.229590e-01 8.770410e-01
LOC510388       12  20514327 2.917944e-01 7.082056e-01
LOC539638       12  20665603 5.834142e-01 4.165858e-01
SERPINE3        12  20869496 2.218967e-01 7.781033e-01
LOC509695       12  20899563 7.650147e-01 2.349853e-01
WDFY2           12  21082180 3.202295e-01 6.797705e-01
DHRS12          12  21280999 5.553333e-01 4.446667e-01
ATP7B           12  21416895 6.595955e-01 3.404045e-01
LOC100138147    12  21515216 8.706544e-01 1.293456e-01
CKAP2           12  21600670 8.314083e-01 1.685917e-01
VPS36           12  21635401 7.775500e-01 2.224500e-01
THSD1           12  21675429 8.358750e-01 1.641250e-01
SLC25A15        12  21804512 3.770627e-01 6.229373e-01
MRPS31          12  21854629 2.871800e-01 7.128200e-01
LOC506618       12  21918073 3.237100e-01 6.762900e-01
COG6            12  22719868 8.166937e-01 1.833063e-01
LHFP            12  22819258 2.082029e-01 7.917971e-01
LOC525806       12  23245963 2.170978e-01 7.829022e-01
LOC527601       12  23291697 2.363968e-01 7.636032e-01
LOC785701       12  23344290 1.802800e-01 8.197200e-01
TRPC4           12  23991213 1.616403e-01 8.383597e-01
POSTN           12  24241739 3.112822e-01 6.887178e-01
FAM48A          12  24671035 1.678325e-01 8.321675e-01
ALG5            12  24719115 3.020120e-01 6.979880e-01
SMAD9           12  24793690 9.959071e-02 9.004093e-01
RFXAP           12  24827628 2.422534e-01 7.577466e-01
CCNA1           12  25130991 8.367167e-01 1.632833e-01
SPG20           12  25200182 7.048750e-03 9.929512e-01
SOHLH2          12  25284551 3.750288e-01 6.249712e-01
DCLK1           12  25363763 3.096144e-01 6.903856e-01
LOC525624       12  25796779 6.343514e-01 3.656486e-01
STARD13         12  27807391 3.169863e-01 6.830137e-01
KL              12  28075477 3.849800e-01 6.150200e-01
PDS5B           12  28331350 7.595432e-01 2.404568e-01
N4BP2L2         12  28514178 4.210363e-01 5.789637e-01
N4BP2L1         12  28612090 1.676850e-01 8.323150e-01
LOC507069       12  28635970 3.570079e-01 6.429921e-01
FRY             12  28769642 3.634016e-01 6.365984e-01
LOC507053       12  29238096 6.399518e-01 3.600482e-01
LOC788183       12  29578732 2.128779e-01 7.871221e-01
B3GALTL         12  29660037 2.197468e-01 7.802532e-01
C12H13ORF26     12  29992141 2.247956e-01 7.752044e-01
ALOX5AP         12  30136815 3.738227e-01 6.261773e-01
USPL1           12  30208519 3.736025e-01 6.263975e-01
UBL3            12  30838288 2.668417e-01 7.331583e-01
SLC7A1          12  31005529 2.505938e-01 7.494063e-01
LOC616677       12  31032346 1.425629e-01 8.574371e-01
LOC535569       12  31269702 7.694923e-02 9.230508e-01
SLC46A3         12  31465994 3.339417e-01 6.660583e-01
FLT1            12  31679957 2.660846e-01 7.339154e-01
PAN3            12  31864007 1.185224e-01 8.814776e-01
FLT3            12  31949048 2.702536e-01 7.297464e-01
PRHOXNB         12  32300580 3.337933e-01 6.662067e-01
POLR1D          12  32524169 6.500000e-04 9.993500e-01
LNX2            12  32606781 8.410083e-02 9.158992e-01
LOC100138771    12  32722572 3.086225e-01 6.913775e-01
USP12           12  32896823 6.476764e-01 3.523236e-01
WASF3           12  33156636 1.596847e-01 8.403153e-01
CDK8            12  33326092 6.677544e-01 3.322456e-01
LOC536660       12  33450489 3.964609e-01 6.035391e-01
LOC617199       12  33621272 3.299556e-01 6.700444e-01
ATP8A2          12  33778346 2.851875e-01 7.148125e-01
NUPL1           12  34144808 6.232287e-01 3.767713e-01
LOC785769       12  34436015 2.354726e-01 7.645274e-01
C1QTNF9         12  34542370 7.822167e-02 9.217783e-01
MIPEP           12  34552997 1.675312e-01 8.324687e-01
TNFRSF19        12  34676923 2.833656e-01 7.166344e-01
SACS            12  34881510 8.100846e-02 9.189915e-01
SGCG            12  34923944 1.999870e-01 8.000130e-01
LOC613731       12  35632538 3.467050e-01 6.532950e-01
EFHA1           12  35711647 4.296729e-01 5.703271e-01
ZDHHC20         12  35782280 4.386069e-01 5.613931e-01
LATS2           12  35920785 1.250225e-01 8.749775e-01
XPO4            12  35964612 2.975412e-01 7.024588e-01
IL17D           12  36075318 8.333467e-01 1.666533e-01
IFT88           12  36111428 7.006340e-01 2.993660e-01
CRYL1           12  36188537 5.880955e-01 4.119045e-01
ZMYM2           12  36430629 6.665200e-01 3.334800e-01
ZMYM5           12  36494795 2.802909e-01 7.197091e-01
PSPC1           12  36530355 3.585506e-01 6.414494e-01
MPHOSPH8        12  36606850 3.769987e-01 6.230012e-01
PARP4           12  36662509 3.391520e-01 6.608480e-01
CENPJ           12  36744084 1.703883e-01 8.296117e-01
RNF17           12  36783181 3.345305e-01 6.654695e-01
ATP12A          12  36900835 6.686833e-01 3.313167e-01
LOC100140780    12  36970871 4.290429e-01 5.709571e-01
PCDH9           12  39744599 3.084806e-01 6.915194e-01
KLHL1           12  44297894 2.205032e-01 7.794968e-01
DACH1           12  46383228 4.781991e-01 5.218009e-01
LOC615784       12  47768754 5.797667e-02 9.420233e-01
LOC514162       12  47782767 2.246000e-01 7.754000e-01
DIS3            12  47811566 4.251471e-01 5.748529e-01
PIBF1           12  47845445 4.990002e-01 5.009998e-01
KLF5            12  48108056 1.433943e-01 8.566057e-01
LOC100140477    12  48831255 2.679469e-01 7.320531e-01
TBC1D4          12  50680426 3.483491e-01 6.516509e-01
COMMD6          12  50918873 1.571145e-01 8.428855e-01
UCHL3           12  50949116 2.723984e-01 7.276016e-01
LMO7            12  51143372 1.974650e-01 8.025350e-01
MYCBP2          12  52499812 2.536631e-01 7.463369e-01
SCEL            12  53031875 1.898768e-01 8.101232e-01
SLAIN1          12  53190107 1.533787e-01 8.466213e-01
EDNRB           12  53310976 5.570165e-01 4.429835e-01
LOC523373       12  54107423 3.540000e-01 6.460000e-01
RBM26           12  54778832 3.687389e-01 6.312611e-01
NDFIP2          12  54923404 4.213763e-01 5.786237e-01
LOC616944       12  63695992 5.641886e-01 4.358114e-01
GPC5            12  66301630 3.171752e-01 6.828248e-01
GPC6            12  68235211 2.472516e-01 7.527484e-01
DCT             12  69502432 2.519906e-01 7.480094e-01
GPR180          12  69636889 1.300575e-01 8.699425e-01
ABCC4           12  70024937 2.353093e-01 7.646907e-01
LOC613706       12  70564073 1.709580e-01 8.290420e-01
LOC506823       12  71032212 9.621982e-02 9.037802e-01
LOC531645       12  71617637 1.737091e-02 9.826291e-01
LOC524700       12  75250331 1.851107e-01 8.148893e-01
CLDN10          12  76759073 2.506043e-01 7.493957e-01
DZIP1           12  76866485 1.724450e-01 8.275550e-01
DNAJC3          12  76960490 9.014025e-01 9.859750e-02
UGCGL2          12  77033204 5.026169e-01 4.973831e-01
HS6ST3          12  77229866 3.170359e-01 6.829641e-01
MBNL2           12  78283255 3.674855e-01 6.325145e-01
RAP2A           12  78507995 1.446204e-01 8.553796e-01
FARP1           12  79190035 3.391768e-01 6.608232e-01
LOC100140518    12  79406292 5.663614e-01 4.336386e-01
SLC15A1         12  79604515 4.408987e-01 5.591013e-01
DOCK9           12  79693162 4.271063e-01 5.728937e-01
UBAC2           12  80056106 2.613810e-01 7.386190e-01
LOC514455       12  80322677 7.205864e-02 9.279414e-01
CLYBL           12  80412620 3.121816e-01 6.878184e-01
PCCA            12  80795331 2.032348e-01 7.967652e-01
TMTC4           12  81265230 4.390843e-01 5.609157e-01
NALCN           12  81547630 2.820672e-01 7.179328e-01
LOC533449       12  81874295 3.679190e-01 6.320810e-01
LOC615488       12  82221027 4.034690e-01 5.965310e-01
TPP2            12  82849097 2.201439e-01 7.798561e-01
KDELC1          12  83003260 2.288600e-01 7.711400e-01
ERCC5           12  83066030 2.685600e-01 7.314400e-01
LOC513822       12  83099755 2.651800e-01 7.348200e-01
LOC525823       12  83254353 2.002217e-01 7.997783e-01
LOC100139818    12  86241460 1.427843e-01 8.572157e-01
ARGLU1          12  86310860 3.058333e-01 6.941667e-01
FAM155A         12  86813242 2.959338e-01 7.040662e-01
MYO16           12  87922478 3.625381e-01 6.374619e-01
COL4A1          12  88876551 2.785176e-01 7.214824e-01
COL4A2          12  89057051 1.444206e-01 8.555794e-01
RAB20           12  89181830 4.170250e-01 5.829750e-01
LOC613996       12  89237650 1.666867e-01 8.333133e-01
CARS2           12  89252432 4.286114e-01 5.713886e-01
ANKRD10         12  89304609 3.001080e-01 6.998920e-01
ARHGEF7         12  89454599 3.522279e-01 6.477721e-01
TUBGCP3         12  90201456 2.690487e-01 7.309513e-01
ATP11A          12  90354008 2.959946e-01 7.040054e-01
MCF2L           12  90457614 4.567591e-01 5.432409e-01
F10             12  90518170 2.112222e-03 9.978878e-01
CUL4A           12  90564354 1.001640e-01 8.998360e-01
TMCO3           12  90700859 1.669867e-01 8.330133e-01
GAS6            12  90823212 3.000740e-01 6.999260e-01
RASA3           12  90916405 2.766921e-01 7.233079e-01
CDC16           12  91041467 1.824273e-01 8.175727e-01
TMX4            13    533391 7.661253e-01 2.338747e-01
PLCB1           13    789710 3.020418e-01 6.979582e-01
PLCB4           13   2212078 4.653741e-01 5.346259e-01
ANKRD5          13   3146992 2.305811e-01 7.694189e-01
SNAP25          13   3371294 2.731542e-01 7.268458e-01
LOC788761       13   3798282 7.400000e-04 9.992600e-01
JAG1            13   3834021 5.855475e-01 4.144525e-01
BTBD3           13   5586666 3.754038e-01 6.245962e-01
LOC524501       13   6744529 3.712922e-01 6.287078e-01
ISM1            13   6964886 3.518669e-01 6.481331e-01
TASP1           13   7132707 5.262595e-01 4.737405e-01
ESF1            13   7467706 6.412579e-01 3.587421e-01
H13C20ORF7      13   7535251 4.157875e-01 5.842125e-01
MACROD2         13   7698194 4.045246e-01 5.954754e-01
LOC532276       13  10238117 3.499007e-01 6.500993e-01
LOC781711       13  11153535 7.243443e-01 2.756557e-01
CCDC3           13  11554187 8.941889e-01 1.058111e-01
LOC526873       13  11729185 5.039812e-01 4.960188e-01
CDC123          13  12203951 9.090364e-01 9.096364e-02
NUDT5           13  12247592 8.321800e-01 1.678200e-01
DHTKD1          13  12293680 6.526729e-01 3.473271e-01
yeast           13  12359973 3.260770e-01 6.739230e-01
LOC781700       13  12495396 5.412908e-01 4.587092e-01
ECHDC3          13  12576955 4.265614e-01 5.734386e-01
USP6NL          13  12779691 1.040309e-01 8.959691e-01
CELF2           13  13040474 3.328428e-01 6.671572e-01
TAF3            13  16075454 6.030719e-01 3.969281e-01
ITIH2           13  16219032 5.051190e-01 4.948810e-01
ITIH5           13  16280131 2.719506e-01 7.280494e-01
SFMBT2          13  16487470 2.227505e-01 7.772495e-01
PRKCQ           13  17095959 3.087332e-01 6.912668e-01
PFKFB3          13  17383654 3.263292e-01 6.736708e-01
RBM17           13  17488688 7.143143e-01 2.856857e-01
IL2RA           13  17542381 2.871586e-01 7.128414e-01
LOC615030       13  17624104 2.518344e-01 7.481656e-01
FBXO18          13  17651599 6.672658e-01 3.327342e-01
YME1L1          13  17986725 7.499775e-01 2.500225e-01
ACBD5           13  18046813 8.583813e-02 9.141619e-01
ABI1            13  18096361 3.893659e-01 6.106341e-01
PDSS1           13  18183148 4.186425e-01 5.813575e-01
APBB1IP         13  18258590 4.254959e-01 5.745041e-01
CCNY            13  18361574 7.003840e-01 2.996160e-01
CREM            13  18497738 8.087540e-01 1.912460e-01
CUL2            13  18595599 4.524783e-01 5.475217e-01
PARD3           13  18762878 4.258081e-01 5.741919e-01
NRP1            13  19913429 3.147861e-01 6.852139e-01
ITGB1           13  20266781 7.499638e-01 2.500363e-01
LOC786891       13  20347564 8.823271e-01 1.176729e-01
CCDC7           13  20489458 6.569833e-01 3.430167e-01
MGC152301       13  20932512 4.601050e-01 5.398950e-01
LOC787072       13  21011785 3.054030e-01 6.945970e-01
LOC524240       13  21097311 5.914609e-01 4.085391e-01
LOC100139750    13  21264896 3.527510e-01 6.472490e-01
PLXDC2          13  21596880 3.487739e-01 6.512261e-01
LOC517987       13  22383021 5.160716e-01 4.839284e-01
LOC790884       13  23032733 7.500640e-01 2.499360e-01
DNAJC1          13  23251411 7.136343e-01 2.863657e-01
LOC781036       13  23340271 7.216511e-01 2.783489e-01
SPAG6           13  23729565 6.729407e-01 3.270593e-01
PIP4K2A         13  23903533 4.290124e-01 5.709876e-01
ARMC3           13  24242032 5.364531e-01 4.635469e-01
MSRB2           13  24393684 9.078218e-01 9.217818e-02
LOC513129       13  25332534 3.461794e-01 6.538206e-01
ARHGAP21        13  25736828 5.032900e-01 4.967100e-01
LOC516469       13  26080080 5.482009e-01 4.517991e-01
LOC538123       13  26231318 2.868461e-01 7.131539e-01
MYO3A           13  26759801 5.107955e-01 4.892045e-01
GAD2            13  26937127 1.655203e-01 8.344797e-01
OPTN            13  28080068 5.057400e-01 4.942600e-01
MCM10           13  28133364 3.008871e-01 6.991129e-01
LOC504404       13  28436410 2.931140e-01 7.068860e-01
PRPF18          13  28566654 3.473258e-01 6.526742e-01
FRMD4A          13  28631403 4.596419e-01 5.403581e-01
FAM107B         13  29502718 3.017623e-01 6.982377e-01
HSPA14          13  29779720 3.779462e-01 6.220537e-01
SUV39H2         13  29815357 1.643850e-01 8.356150e-01
DCLRE1C         13  29841640 5.372000e-01 4.628000e-01
OLAH            13  29911789 4.296614e-01 5.703386e-01
NMT2            13  29969614 3.852519e-01 6.147481e-01
C13H10ORF38     13  30070321 2.257117e-01 7.742883e-01
LOC511976       13  30341975 3.188902e-01 6.811098e-01
C13H10ORF97     13  30604303 6.761682e-01 3.238318e-01
PTER            13  31203018 5.628752e-01 4.371248e-01
RSU1            13  31348191 3.513007e-01 6.486993e-01
CUBN            13  31559439 3.216866e-01 6.783134e-01
TRDMT1          13  31855309 6.531774e-01 3.468226e-01
ST8SIA6         13  32025477 7.056246e-01 2.943754e-01
STAM            13  32390646 3.398454e-01 6.601546e-01
LOC520412       13  32474940 7.031325e-01 2.968675e-01
LOC783547       13  32613413 4.042756e-01 5.957244e-01
SLC39A12        13  32670951 4.176882e-01 5.823118e-01
CACNB2          13  33005868 5.487422e-01 4.512578e-01
NSUN6           13  33290978 4.444186e-01 5.555814e-01
KIF5B           13  33618762 1.382206e-01 8.617794e-01
ARHGAP12        13  33714267 5.840141e-01 4.159859e-01
ZEB1            13  34060314 3.852169e-01 6.147831e-01
ZNF438          13  34525880 5.821100e-01 4.178900e-01
SVIL            13  34923259 5.793589e-01 4.206411e-01
KIAA1462        13  35332834 3.128819e-01 6.871181e-01
PAPD1           13  35533998 2.886250e-01 7.113750e-01
MAP3K8          13  35603386 2.824414e-01 7.175586e-01
WAC             13  36373700 8.634318e-01 1.365682e-01
MPP7            13  36612313 4.492231e-01 5.507769e-01
ARMC4           13  36901193 4.527670e-01 5.472330e-01
MKX             13  37131836 3.777935e-01 6.222065e-01
RAB18           13  37305166 7.102886e-01 2.897114e-01
LOC524442       13  37395685 3.671767e-01 6.328233e-01
PCSK2           13  37816707 5.321255e-01 4.678745e-01
BFSP1           13  38182091 3.362600e-01 6.637400e-01
DSTN            13  38260976 2.740317e-01 7.259683e-01
LOC505941       13  38288391 3.494045e-01 6.505955e-01
BANF2           13  38359460 9.541500e-02 9.045850e-01
SNX5            13  38520400 5.002233e-01 4.997767e-01
OVOL2           13  38576356 6.250050e-01 3.749950e-01
LOC786022       13  38607609 7.513057e-01 2.486943e-01
CSRP2BP         13  38639170 5.002375e-01 4.997625e-01
C13H20ORF12     13  38788052 5.388885e-01 4.611115e-01
SEC23B          13  38870949 7.017462e-02 9.298254e-01
DTD1            13  38911056 4.059115e-01 5.940885e-01
SLC24A3         13  39198223 3.026911e-01 6.973089e-01
RIN2            13  39775220 4.973772e-01 5.026228e-01
LOC786312       13  39935803 3.078281e-01 6.921719e-01
RALGAPA2        13  40366955 2.879655e-01 7.120345e-01
PLK1S1          13  40837170 3.519291e-01 6.480709e-01
XRN2            13  40964318 1.399430e-01 8.600570e-01
LOC787396       13  41033610 2.391950e-01 7.608050e-01
NAPB            13  42415721 5.134130e-02 9.486587e-01
CST8            13  42500321 2.020517e-01 7.979483e-01
TMEM90B         13  42794934 4.518855e-01 5.481145e-01
APMAP           13  42963682 7.085352e-01 2.914648e-01
ENTPD6          13  43024572 1.001890e-01 8.998110e-01
ACSS1           13  43030134 2.338459e-01 7.661541e-01
PYGB            13  43167438 3.333533e-01 6.666467e-01
ABHD12          13  43188431 4.285857e-01 5.714143e-01
ANKRD16         13  43254354 5.000500e-01 4.999500e-01
GDI2            13  43303074 4.304029e-01 5.695971e-01
LOC785666       13  43334248 3.004590e-01 6.995410e-01
ASB13           13  43406829 2.513688e-01 7.486312e-01
NET1            13  43525578 3.947867e-01 6.052133e-01
UCN3            13  43606026 8.050000e-04 9.991950e-01
LOC507734       13  43707745 1.271759e-01 8.728241e-01
LOC527068       13  43977023 1.677967e-01 8.322033e-01
LOC782922       13  44064953 1.822055e-01 8.177945e-01
LOC506594       13  44094307 1.344444e-04 9.998656e-01
AKR1CL2         13  44203607 5.382091e-02 9.461791e-01
PITRM1          13  45475151 7.007533e-02 9.299247e-01
PFKP            13  45501265 2.500658e-01 7.499342e-01
ADARB2          13  46384299 3.936592e-01 6.063408e-01
WDR37           13  46644508 1.542462e-01 8.457538e-01
GTPBP4          13  46690073 2.858029e-01 7.141971e-01
LARP5           13  46780087 1.613168e-01 8.386832e-01
DIP2C           13  46887454 2.898422e-01 7.101578e-01
ZMYND11         13  47199082 3.841307e-01 6.158693e-01
RASSF2          13  47491992 4.992117e-01 5.007883e-01
SLC23A2         13  47576311 6.294786e-01 3.705214e-01
CDS2            13  47803664 3.688276e-01 6.311724e-01
LOC518469       13  48096751 3.000300e-01 6.999700e-01
C13H20orf196    13  48295037 2.008735e-01 7.991265e-01
CHGB            13  48435452 5.428571e-05 9.999457e-01
MCM8            13  48491250 4.472800e-01 5.527200e-01
CRLS1           13  48553389 1.015556e-03 9.989844e-01
LOC527351       13  48578498 2.898629e-01 7.101371e-01
HAO1            13  51152605 4.992033e-01 5.007967e-01
LOC529535       13  51212055 5.559428e-01 4.440572e-01
ADRA1D          13  51369953 7.780033e-01 2.219967e-01
SMOX            13  51411883 4.546600e-01 5.453400e-01
RNF24           13  51621880 4.325650e-01 5.674350e-01
LOC535933       13  51739802 3.754137e-01 6.245863e-01
ATRN            13  52002125 4.808749e-01 5.191251e-01
LOC519774       13  52254333 5.662150e-01 4.337850e-01
UBOX5           13  52502805 6.935923e-01 3.064077e-01
LOC100138017    13  52600415 8.504470e-01 1.495530e-01
VPS16           13  52781465 4.799950e-01 5.200050e-01
LOC506470       13  52885242 5.027060e-01 4.972940e-01
TMC2            13  53003864 5.220229e-01 4.779771e-01
TGM6            13  53169620 6.255600e-01 3.744400e-01
TGM3            13  53262099 3.052924e-01 6.947076e-01
STK35           13  53483125 6.976920e-01 3.023080e-01
PDYN            13  53607060 1.552729e-01 8.447271e-01
LOC782991       13  53667208 1.970837e-01 8.029163e-01
LOC519798       13  53813512 5.062110e-01 4.937890e-01
LOC100140952    13  53846444 2.855729e-01 7.144271e-01
SIRPB1          13  53902693 6.910333e-02 9.308967e-01
GINS1           13  54062757 4.633133e-01 5.366867e-01
PLPB1           13  54158242 5.206273e-01 4.793727e-01
PRPF6           13  54309646 3.656482e-01 6.343518e-01
DNAJC5          13  54384398 6.616722e-01 3.383278e-01
ZBTB46          13  54472303 6.604900e-01 3.395100e-01
RTEL1           13  54530155 2.803171e-01 7.196829e-01
KCNQ2           13  54658859 7.468991e-01 2.531009e-01
COL20A1         13  54733438 9.133538e-02 9.086646e-01
ARFGAP1         13  54759435 4.138889e-03 9.958611e-01
COL9A3          13  55020169 7.044286e-03 9.929557e-01
NTSR1           13  55093085 3.999640e-01 6.000360e-01
GATA5           13  55290990 5.017600e-01 4.982400e-01
LAMA5           13  55382357 6.219219e-01 3.780781e-01
OSBPL2          13  55450615 1.256250e-01 8.743750e-01
HRH3            13  55500378 1.253563e-01 8.746438e-01
SS18L1          13  55540035 8.571414e-01 1.428586e-01
LOC789854       13  55594826 4.302605e-01 5.697395e-01
CDH4            13  55671750 3.693060e-01 6.306940e-01
CDH26           13  57056977 5.259905e-01 4.740095e-01
SYCP2           13  57143088 6.253338e-01 3.746663e-01
EDN3            13  57572447 9.880062e-01 1.199375e-02
LOC100140850    13  57597590 8.057033e-01 1.942967e-01
GNAS            13  58009458 3.774212e-01 6.225787e-01
STX16           13  58235952 3.751288e-01 6.248712e-01
VAPB            13  58465897 3.181825e-01 6.818175e-01
RAB22A          13  58538364 5.472236e-01 4.527764e-01
LOC783163       13  58610878 1.779936e-01 8.220064e-01
LOC100138827    13  58664038 4.617092e-01 5.382908e-01
PMEPA1          13  59024179 2.287310e-01 7.712690e-01
RAE1            13  59324673 7.096386e-01 2.903614e-01
BMP7            13  59428594 5.260271e-01 4.739729e-01
C13H20ORF43     13  59984569 3.117681e-01 6.882319e-01
LOC512832       13  60038430 6.487957e-01 3.512043e-01
CSTF1           13  60076816 1.650450e-01 8.349550e-01
NSFL1C          13  60246302 6.634150e-01 3.365850e-01
SDCBP2          13  60333488 6.669167e-01 3.330833e-01
LOC512408       13  60407758 1.159100e-01 8.840900e-01
PSMF1           13  60506763 8.114286e-04 9.991886e-01
RSPO4           13  60660742 5.289882e-01 4.710118e-01
ANGPT4          13  60729724 6.555488e-01 3.444512e-01
CSNK2A1         13  61051332 5.724736e-01 4.275264e-01
TBC1D20         13  61125994 9.999967e-01 3.333333e-06
HM13            13  61643925 7.321693e-01 2.678307e-01
BCL2L1          13  61767478 7.189679e-01 2.810321e-01
TPX2            13  61832961 4.211567e-01 5.788433e-01
TTLL9           13  61959483 5.606422e-01 4.393578e-01
HCK             13  62114428 4.848654e-01 5.151346e-01
TM9SF4          13  62173430 8.848300e-01 1.151700e-01
LOC785034       13  62424498 7.793650e-01 2.206350e-01
COMMD7          13  62647461 6.084443e-01 3.915557e-01
SUN5            13  62823685 5.056283e-01 4.943717e-01
BPIL1           13  62850271 4.701791e-01 5.298209e-01
BPIL3           13  62879046 2.425733e-01 7.574267e-01
LOC522020       13  62899189 4.727217e-01 5.272783e-01
LOC515830       13  62927331 5.594257e-01 4.405743e-01
BSP30D          13  63115088 6.348064e-01 3.651936e-01
C13H20ORF71     13  63227594 2.885717e-01 7.114283e-01
LPLUNC1         13  63286084 5.750237e-01 4.249762e-01
LOC525104       13  63312888 4.661036e-01 5.338964e-01
CDK5RAP1        13  63369536 1.081300e-01 8.918700e-01
SNTA1           13  63408820 1.801017e-01 8.198983e-01
NECAB3          13  63683559 3.690900e-01 6.309100e-01
ZNF341          13  63758262 6.739238e-01 3.260763e-01
RALY            13  63959888 6.543886e-01 3.456114e-01
ITCH            13  64358933 5.439533e-01 4.560467e-01
PIGU            13  64499053 3.781531e-01 6.218469e-01
NCOA6           13  64631163 7.495150e-01 2.504850e-01
ACSS2           13  64795019 5.775840e-01 4.224160e-01
LOC532834       13  64920640 2.613687e-01 7.386312e-01
EDEM2           13  65000927 8.144533e-01 1.855467e-01
MMP24           13  65161251 8.703113e-01 1.296887e-01
C20orf44        13  65236809 1.890131e-01 8.109869e-01
LOC507479       13  65366116 6.629855e-01 3.370145e-01
PHF20           13  65620257 8.333583e-01 1.666417e-01
LOC517009       13  65761897 7.380700e-01 2.619300e-01
EPB41L1         13  65881096 5.836450e-01 4.163550e-01
SLA2            13  66373896 6.350950e-01 3.649050e-01
NDRG3           13  66402921 5.724033e-01 4.275967e-01
RBL1            13  66566869 6.668061e-01 3.331939e-01
LOC508997       13  66649181 5.021333e-01 4.978667e-01
LOC788470       13  66737052 5.557133e-01 4.442867e-01
RPN2            13  66804216 5.455762e-01 4.544238e-01
BLCAP           13  67114988 2.542000e-01 7.458000e-01
CTNNBL1         13  67257643 6.198185e-01 3.801815e-01
VSTM2L          13  67463110 8.871606e-01 1.128394e-01
KIAA0406        13  67530414 6.307913e-01 3.692087e-01
RPRD1B          13  67576294 1.843727e-01 8.156273e-01
TGM2            13  67663414 3.999931e-01 6.000069e-01
LOC514211       13  67749699 4.280100e-01 5.719900e-01
BPI             13  67835205 1.676350e-01 8.323650e-01
LBP             13  67877756 3.904689e-01 6.095311e-01
LOC514978       13  67956097 7.509417e-01 2.490583e-01
LOC787596       13  68049857 5.474927e-01 4.525073e-01
PPP1R16B        13  68266123 3.903356e-01 6.096644e-01
FAM83D          13  68368918 3.342309e-01 6.657691e-01
DHX35           13  68399388 3.577600e-01 6.422400e-01
TOP1            13  70384845 1.098632e-01 8.901368e-01
PLCG1           13  70515826 4.954367e-01 5.045633e-01
LOC524776       13  70726764 1.660750e-01 8.339250e-01
LOC524059       13  71397126 3.527427e-01 6.472573e-01
L3mbtl          13  72824907 1.095867e-01 8.904133e-01
SGK2            13  72864615 7.087900e-01 2.912100e-01
IFT52           13  72886932 4.561132e-01 5.438868e-01
MYBL2           13  72940753 5.008775e-01 4.991225e-01
JPH2            13  73353207 6.258175e-01 3.741825e-01
C20orf111       13  73392407 5.013000e-01 4.987000e-01
GDAP1L1         13  73436273 3.289789e-01 6.710211e-01
HNF4A           13  73550364 6.781333e-02 9.321867e-01
LOC526582       13  73612697 9.820636e-02 9.017936e-01
PKIG            13  73670780 1.836094e-01 8.163906e-01
ADA             13  73751358 2.071420e-01 7.928580e-01
RIMS4           13  73878044 2.994227e-01 7.005773e-01
YWHAB           13  74020433 2.567925e-01 7.432075e-01
PABPC1L         13  74044458 1.126600e-01 8.873400e-01
TOMM34          13  74068524 4.397021e-01 5.602979e-01
STK4            13  74093345 3.135994e-01 6.864006e-01
SDC4            13  74391936 5.558900e-01 4.441100e-01
PIGT            13  74468522 4.578571e-03 9.954214e-01
LOC100196900    13  74506588 7.019857e-01 2.980143e-01
LOC618696       13  74616177 4.014520e-02 9.598548e-01
TKDP1           13  74734804 3.867477e-01 6.132523e-01
TKDP5           13  74931137 3.999940e-01 6.000060e-01
WFDC8           13  75138091 8.128009e-01 1.871991e-01
WFDC3           13  75268145 4.965300e-01 5.034700e-01
DNTTIP1         13  75289831 5.751500e-01 4.248500e-01
PLTP            13  75375695 1.348529e-01 8.651471e-01
ZNF335          13  75416330 2.502213e-01 7.497788e-01
SLC12A5         13  75482510 9.186508e-01 8.134917e-02
NCOA5           13  75518181 8.492657e-01 1.507343e-01
CD40            13  75563678 2.031763e-01 7.968238e-01
CDH22           13  75618300 7.054704e-01 2.945296e-01
ELMO2           13  75812013 1.195291e-01 8.804709e-01
LOC509089       13  75953281 8.575429e-01 1.424571e-01
SLC13A3         13  75978137 4.763930e-01 5.236070e-01
SLC2A10         13  76094580 3.363475e-01 6.636525e-01
EYA2            13  76310980 3.913892e-01 6.086108e-01
ZMYND8          13  76500703 3.945964e-01 6.054036e-01
NCOA3           13  76849291 2.918288e-01 7.081713e-01
SULF2           13  76879047 4.774520e-01 5.225480e-01
LOC527410       13  77566748 4.596223e-01 5.403777e-01
ARFGEF2         13  77825668 5.717214e-01 4.282786e-01
CSE1L           13  77922330 9.144091e-02 9.085591e-01
STAU1           13  77961404 6.346562e-02 9.365344e-01
DDX27           13  78056241 5.002100e-01 4.997900e-01
ZNFX1           13  78074380 3.333833e-01 6.666167e-01
KCNB1           13  78193306 3.856909e-01 6.143091e-01
PTGIS           13  78318767 6.293008e-01 3.706992e-01
B4GALT5         13  78463637 4.097822e-01 5.902178e-01
LOC617800       13  78632695 7.171807e-01 2.828193e-01
UBE2V1          13  78847008 6.252050e-01 3.747950e-01
TMEM189         13  78882472 6.860856e-01 3.139144e-01
PTPN1           13  79262842 4.737921e-01 5.262079e-01
BCAS4           13  79480148 4.078135e-01 5.921865e-01
ADNP            13  79546003 9.076923e-05 9.999092e-01
DPM1            13  79579854 4.285757e-01 5.714243e-01
NFATC2          13  80016155 2.582250e-01 7.417750e-01
LOC516579       13  80163915 3.334758e-01 6.665243e-01
ZFP64           13  80578458 4.616729e-01 5.383271e-01
TSHZ2           13  81568524 6.674800e-01 3.325200e-01
BCAS1           13  82161551 4.272522e-02 9.572748e-01
DOK5            13  82650730 4.100509e-01 5.899491e-01
HEATR7A         14   1846987 8.801463e-01 1.198537e-01
LOC618305       14   1988704 7.506083e-01 2.493917e-01
LOC786966       14   2054457 8.750675e-01 1.249325e-01
ZC3H3           14   2357815 8.002553e-01 1.997447e-01
LOC529919       14   2915391 2.478212e-01 7.521788e-01
BAI1            14   2947862 2.112287e-01 7.887713e-01
TSNARE1         14   3056387 3.223325e-01 6.776675e-01
SLC45A4         14   3711806 2.160022e-01 7.839978e-01
DENND3          14   3749739 3.972500e-01 6.027500e-01
PTK2            14   3875080 2.223047e-01 7.776953e-01
EIF2C2          14   4089261 2.288759e-01 7.711241e-01
TRAPPC9         14   4230465 4.053856e-01 5.946144e-01
COL22A1         14   5156016 3.470541e-01 6.529459e-01
LOC618755       14   5423855 2.909565e-01 7.090435e-01
KHDRBS3         14   7441312 2.930572e-01 7.069428e-01
ZFAT            14   8158427 5.190489e-01 4.809511e-01
ST3GAL1         14   8970928 2.156844e-01 7.843156e-01
NDRG1           14   9112636 1.412921e-01 8.587079e-01
WISP1           14   9180972 1.676950e-01 8.323050e-01
TG              14   9265114 5.295957e-01 4.704043e-01
PHF20L1         14   9553205 3.345178e-01 6.654822e-01
LOC613491       14   9616285 2.256014e-01 7.743986e-01
LRRC6           14   9659026 4.078208e-01 5.921792e-01
KCNQ3           14   9792608 4.700022e-01 5.299978e-01
OC90            14  10108362 3.092029e-01 6.907971e-01
EFR3A           14  10169379 1.990909e-01 8.009091e-01
ADCY8           14  10822679 3.617480e-01 6.382520e-01
ASAP1           14  11328725 4.803766e-01 5.196234e-01
FAM49B          14  11820279 6.989917e-01 3.010083e-01
GSDMC           14  11892763 7.553614e-01 2.446386e-01
NSMCE2          14  16432243 5.787465e-01 4.212535e-01
LOC508040       14  16668923 7.563550e-01 2.436450e-01
MTSS1           14  16970064 5.097533e-01 4.902467e-01
TATDN1          14  17142105 8.751788e-01 1.248212e-01
TMEM65          14  17258829 4.669140e-01 5.330860e-01
FER1L6          14  17452504 4.469674e-01 5.530326e-01
LOC507013       14  17670109 3.322157e-01 6.677843e-01
FBXO32          14  17927289 7.766833e-01 2.233167e-01
WDYHV1          14  18015886 6.666617e-01 3.333383e-01
ATAD2           14  18045512 3.751012e-01 6.248988e-01
LOC521399       14  18181659 5.647522e-01 4.352478e-01
WDR67           14  18223014 7.791187e-01 2.208813e-01
DERL1           14  18308236 4.907700e-01 5.092300e-01
HAS2            14  19708092 4.878633e-01 5.121367e-01
LOC515601       14  19776101 5.391456e-01 4.608544e-01
LOC529047       14  20595450 6.144250e-01 3.855750e-01
LOC512910       14  20742574 4.058525e-01 5.941475e-01
PRKDC           14  21037828 1.870790e-01 8.129210e-01
MCM4            14  21165919 2.000000e-05 9.999800e-01
SNTG1           14  22209725 6.753800e-01 3.246200e-01
PCMTD1          14  22670121 5.862065e-01 4.137935e-01
LOC536336       14  22814556 3.853469e-01 6.146531e-01
RB1CC1          14  23147383 3.908019e-01 6.091981e-01
OPRK1           14  23373231 4.448473e-01 5.551527e-01
ATP6V1H         14  23510902 5.936986e-01 4.063014e-01
RGS20           14  23583315 4.612060e-01 5.387940e-01
LYPLA1          14  23653415 8.448214e-01 1.551786e-01
XKR4            14  24423312 8.111577e-01 1.888423e-01
TMEM68          14  24710609 9.914333e-01 8.566667e-03
TGS1            14  24752206 9.971200e-01 2.880000e-03
LYN             14  24855370 9.965284e-01 3.471579e-03
LOC526726       14  25105265 3.869883e-01 6.130117e-01
SDR16C6         14  25154132 2.865829e-01 7.134171e-01
IMPAD1          14  25544079 6.434986e-01 3.565014e-01
FAM110B         14  26051609 9.301335e-01 6.986647e-02
LOC530316       14  26286379 7.498000e-01 2.502000e-01
SDCBP           14  26429465 1.264500e-02 9.873550e-01
NSMAF           14  26447783 9.494407e-02 9.050559e-01
TOX             14  26631471 2.770162e-01 7.229838e-01
CA8             14  27638136 5.272803e-01 4.727197e-01
RAB2A           14  27866076 1.606565e-01 8.393435e-01
CHD7            14  27980905 2.749964e-01 7.250036e-01
RLBP1L1         14  28538869 4.402893e-01 5.597107e-01
ASPH            14  28701821 6.201490e-01 3.798510e-01
NKAIN3          14  29415296 6.978105e-01 3.021895e-01
GGH             14  29735751 7.058117e-01 2.941883e-01
YTHDF3          14  29831040 1.131490e-01 8.868510e-01
LOC529552       14  30982421 7.005504e-01 2.994496e-01
ARMC1           14  31696041 2.371809e-01 7.628191e-01
MTFR1           14  31734675 5.531171e-01 4.468829e-01
DNAJC5B         14  32052207 3.257773e-01 6.742227e-01
TRIM55          14  32164650 3.301704e-01 6.698296e-01
ADHFE1          14  32702045 6.409180e-01 3.590820e-01
C14H8orf46      14  32763583 5.718200e-01 4.281800e-01
VCPIP1          14  32886544 6.687533e-01 3.312467e-01
SGK3            14  32954752 7.519212e-01 2.480788e-01
LRRC67          14  33153939 2.731629e-01 7.268371e-01
COPS5           14  33208492 6.182817e-01 3.817183e-01
CSPP1           14  33246785 7.117627e-01 2.882373e-01
ARFGEF1         14  33345858 4.064063e-01 5.935937e-01
LOC516435       14  33560727 5.929058e-01 4.070942e-01
LOC540749       14  33607923 3.497294e-01 6.502706e-01
DEPDC2          14  34043917 4.021673e-01 5.978327e-01
LOC615152       14  34431132 4.958265e-01 5.041735e-01
LOC535166       14  35476075 3.383228e-01 6.616772e-01
NCOA2           14  35950630 5.814664e-01 4.185336e-01
TRAM1           14  36386003 4.456322e-01 5.543678e-01
LACTB2          14  36438280 2.504350e-01 7.495650e-01
EYA1            14  36897938 9.562126e-01 4.378744e-02
TRPA1           14  37720984 6.187122e-01 3.812878e-01
KCNB2           14  37990939 4.761672e-01 5.238328e-01
TERF1           14  38502833 4.945073e-01 5.054927e-01
RPESP           14  38554885 2.271567e-01 7.728433e-01
RDH10           14  38746759 3.768325e-01 6.231675e-01
STAU2           14  38983865 5.413438e-01 4.586562e-01
UBE2W           14  39232282 8.582171e-01 1.417829e-01
TMEM70          14  39353529 9.822143e-02 9.017786e-01
LY96            14  39368868 4.474022e-01 5.525978e-01
JPH1            14  39635054 2.915561e-01 7.084439e-01
GDAP1           14  39757810 2.411200e-01 7.588800e-01
PI15            14  40275686 5.836760e-01 4.163240e-01
CRISPLD1        14  40420611 5.753200e-01 4.246800e-01
HNF4G           14  40936005 3.947792e-01 6.052208e-01
ZFHX4           14  41990580 8.420659e-01 1.579341e-01
PEX2            14  42315541 6.297145e-01 3.702855e-01
PKIA            14  43882666 3.536065e-01 6.463935e-01
IL7             14  44097719 6.057721e-01 3.942279e-01
STMN2           14  44970322 4.227485e-01 5.772515e-01
MRPS28          14  45291493 7.489998e-01 2.510002e-01
TPD52           14  45506244 4.948686e-01 5.051314e-01
ZBTB10          14  45824586 8.000340e-01 1.999660e-01
ZNF704          14  45994458 3.228337e-01 6.771662e-01
MAL2            14  47141282 4.000280e-01 5.999720e-01
COLEC10         14  47265205 6.176967e-01 3.823033e-01
TNFRSF11B       14  47433566 4.909700e-01 5.090300e-01
SAMD12          14  47780752 3.584084e-01 6.415916e-01
EXT1            14  48321971 3.730045e-01 6.269955e-01
MED30           14  48941290 2.903986e-01 7.096014e-01
RAD21           14  49566776 3.750125e-01 6.249875e-01
EIF3H           14  49752058 7.309504e-01 2.690496e-01
TRPS1           14  50844434 4.283493e-01 5.716507e-01
CSMD3           14  52951613 2.018469e-01 7.981531e-01
KCNV1           14  56652113 9.916667e-04 9.990083e-01
LOC785067       14  56868009 2.089944e-01 7.910056e-01
SYBU            14  56983760 2.002629e-01 7.997371e-01
LOC534490       14  57050533 5.910864e-01 4.089136e-01
PKHD1L1         14  57125917 4.135563e-01 5.864438e-01
NUDCD1          14  57250794 8.953630e-02 9.104637e-01
TRHR            14  57480520 2.216023e-01 7.783977e-01
EIF3E           14  58397838 7.931379e-01 2.068621e-01
RSPO2           14  58538603 4.915366e-01 5.084634e-01
ANGPT1          14  59137271 5.745845e-01 4.254155e-01
OXR1            14  59999419 7.142729e-01 2.857271e-01
LOC782927       14  60248280 6.588708e-01 3.411292e-01
LOC784747       14  60995567 3.595711e-01 6.404289e-01
LRP12           14  62215720 5.891678e-01 4.108322e-01
DPYS            14  62329375 2.138965e-01 7.861035e-01
RIMS2           14  62537399 6.710667e-01 3.289333e-01
LOC100138632    14  63230783 6.237400e-01 3.762600e-01
LOC782162       14  63262654 3.761137e-01 6.238862e-01
BAALC           14  63445408 5.340610e-01 4.659390e-01
ATP6V1C1        14  63592657 5.000279e-01 4.999721e-01
AZIN1           14  63769135 4.172008e-01 5.827992e-01
UBR5            14  64170699 6.033662e-01 3.966338e-01
RRM2B           14  64314956 3.055206e-01 6.944794e-01
NCALD           14  64875559 3.123542e-01 6.876458e-01
GRHL2           14  64919498 3.359600e-01 6.640400e-01
YWHAZ           14  65589636 7.789411e-01 2.210589e-01
PABPC1          14  65817363 9.394455e-02 9.060555e-01
LOC781881       14  65898713 3.850985e-01 6.149015e-01
ANKRD46         14  65994571 4.916508e-01 5.083492e-01
RNF19A          14  66248215 5.740567e-01 4.259433e-01
LOC530104       14  66320204 5.007072e-01 4.992928e-01
FBXO43          14  66419985 4.272514e-01 5.727486e-01
RGS22           14  66471845 5.010005e-01 4.989995e-01
LOC512656       14  66648625 6.085060e-01 3.914940e-01
STK3            14  67676718 5.444403e-01 4.555597e-01
NPAL2           14  68250833 6.586050e-01 3.413950e-01
hPOP1           14  68378101 7.373020e-01 2.626980e-01
C14H8orf47      14  68430807 4.811117e-01 5.188883e-01
MATN2           14  68480343 3.700140e-01 6.299860e-01
LAPTM4B         14  68669947 4.432037e-01 5.567963e-01
MTDH            14  68799033 3.675134e-01 6.324866e-01
PGCP            14  69288756 3.477175e-01 6.522825e-01
SDC2            14  69931820 3.542382e-01 6.457618e-01
PTDSS1          14  70244189 3.861794e-01 6.138206e-01
PLEKHF2         14  71514880 3.972245e-01 6.027755e-01
C14H8ORF38      14  71607768 4.488989e-01 5.511011e-01
INTS8           14  71821489 5.714900e-01 4.285100e-01
DPY19L4         14  71870734 5.021361e-01 4.978639e-01
KIAA1429        14  72101086 6.376377e-01 3.623623e-01
RAD54B          14  72182667 2.954350e-01 7.045650e-01
CDH17           14  72438853 6.224306e-01 3.775694e-01
TMEM67          14  72788836 5.142753e-01 4.857247e-01
FAM92A1         14  72885421 4.964200e-01 5.035800e-01
RUNX1T1         14  74649792 6.449760e-01 3.550240e-01
SLC26A7         14  75397570 3.725655e-01 6.274345e-01
OTUD6B          14  75578454 5.831461e-01 4.168539e-01
TMEM55A         14  75707685 4.790147e-01 5.209853e-01
TMEM64          14  75870850 5.718429e-01 4.281571e-01
CALB1           14  75988757 3.599638e-01 6.400362e-01
DECR1           14  76022712 3.444912e-01 6.555088e-01
NBN             14  76084187 5.748232e-01 4.251768e-01
OSGIN2          14  76149231 6.661667e-01 3.338333e-01
RIPK2           14  76231812 8.076227e-01 1.923773e-01
MMP16           14  76759808 4.978568e-01 5.021432e-01
CNGB3           14  78316065 2.742824e-01 7.257176e-01
CPNE3           14  78502003 1.854418e-01 8.145582e-01
FAM82B          14  78559867 3.132244e-01 6.867756e-01
WWP1            14  78601379 6.664657e-01 3.335343e-01
ATP6V0D2        14  78909801 2.347850e-01 7.652150e-01
CA2             14  79372871 4.899183e-01 5.100817e-01
CA3             14  79406991 3.397483e-01 6.602517e-01
CA13            14  79710950 3.159125e-01 6.840875e-01
E2F5            14  79767470 4.211889e-02 9.578811e-01
LRRCC1          14  79804808 6.301759e-02 9.369824e-01
LOC506670       14  79880895 7.622650e-01 2.377350e-01
RALYL           14  80030825 3.257015e-01 6.742985e-01
SNX16           14  83142138 3.206087e-01 6.793913e-01
CHMP4C          14  83202032 1.122357e-01 8.877643e-01
ZFAND1          14  83242390 3.409643e-01 6.590357e-01
ENPP2           14  83360759 5.723500e-01 4.276500e-01
TAF2            14  83551032 3.071632e-01 6.928368e-01
DEPDC6          14  83666534 3.790829e-01 6.209171e-01
LOC781493       14  83892514 2.471097e-01 7.528903e-01
MRPL13          14  84127718 2.323962e-01 7.676038e-01
MTBP            14  84169753 2.432071e-01 7.567929e-01
SNTB1           14  84253402 2.249962e-01 7.750038e-01
MRE11A          15   1642261 2.341645e-01 7.658355e-01
AASDHPPT        15   1776278 3.113417e-01 6.886583e-01
GRIA4           15   2117657 2.025670e-01 7.974330e-01
PDGFD           15   4500933 2.749786e-01 7.250214e-01
LOC512287       15   5301602 4.961739e-01 5.038261e-01
DCUN1D5         15   5719338 2.521200e-01 7.478800e-01
MMP13           15   5914646 1.689167e-01 8.310833e-01
MMP12           15   6006483 4.968050e-01 5.031950e-01
MMP20           15   6279964 1.961909e-01 8.038091e-01
LOC617423       15   6753113 5.433333e-04 9.994567e-01
LOC787360       15   6773961 2.089153e-01 7.910847e-01
C2H11orf70      15   6918063 9.885714e-04 9.990114e-01
LOC787564       15   7030850 2.230677e-01 7.769323e-01
LOC789670       15   7146986 8.889333e-02 9.111067e-01
TRPC6           15   7556906 4.495411e-01 5.504589e-01
ARHGAP42        15   8264297 3.443142e-01 6.556858e-01
LOC786591       15   8319377 2.620612e-01 7.379388e-01
CNTN5           15   9449631 1.905105e-01 8.094895e-01
CCDC82          15  14122338 1.113982e-01 8.886018e-01
MAML2           15  14157615 2.179458e-01 7.820542e-01
MTMR2           15  14644113 3.684974e-01 6.315026e-01
CEP57           15  14718668 1.822918e-01 8.177082e-01
LOC519943       15  14760452 8.347367e-01 1.652633e-01
SESN3           15  15502757 2.863814e-01 7.136186e-01
ENDOD1          15  15585192 2.286012e-01 7.713988e-01
AMOTL1          15  15802604 1.481514e-01 8.518486e-01
PIWIL4          15  16109029 1.966928e-01 8.033072e-01
MGC137061       15  16264264 3.882800e-01 6.117200e-01
CWF19L2         15  16346911 1.532128e-01 8.467872e-01
GUCY1A2         15  16606678 2.321543e-01 7.678457e-01
ALKBH8          15  17191923 3.119368e-01 6.880632e-01
ELMOD1          15  17400989 1.816376e-01 8.183624e-01
LOC782215       15  17640457 1.680800e-01 8.319200e-01
RAB39           15  17759596 3.176953e-01 6.823047e-01
LOC100139664    15  17809456 1.785094e-01 8.214906e-01
CUL5            15  17885142 4.137029e-01 5.862971e-01
ATM             15  18126997 4.351917e-01 5.648083e-01
LOC613764       15  18282308 4.518256e-01 5.481744e-01
LOC781807       15  18345187 5.476727e-01 4.523273e-01
EXPH5           15  18460206 1.319379e-01 8.680621e-01
DDX10           15  18643936 2.100689e-01 7.899311e-01
ZC3H12C         15  20463284 4.277705e-01 5.722295e-01
RDX             15  20590237 1.527133e-01 8.472867e-01
FDX1            15  20771680 1.666383e-01 8.333617e-01
LOC618353       15  21860048 3.011786e-01 6.988214e-01
POU2AF1         15  21950941 8.224450e-01 1.775550e-01
MGC133619       15  22137867 2.255644e-01 7.744356e-01
LAYN            15  22173602 3.336500e-01 6.663500e-01
SNF1LK2         15  22254330 2.674460e-01 7.325540e-01
LOC100138150    15  22370680 1.310582e-01 8.689418e-01
LOC504346       15  22427547 4.631400e-01 5.368600e-01
DIXDC1          15  22614651 1.544450e-01 8.455550e-01
DLAT            15  22664257 9.913077e-02 9.008692e-01
IL18            15  22801693 2.265200e-01 7.734800e-01
BCO2            15  22852539 5.782713e-01 4.217287e-01
PLET1           15  22979667 1.830500e-01 8.169500e-01
NCAM1           15  23810112 2.551503e-01 7.448497e-01
TTC12           15  24208266 1.805321e-01 8.194679e-01
LOC615090       15  24578649 1.432313e-01 8.567687e-01
ZW10            15  24615813 1.666118e-02 9.833388e-01
USP28           15  24672346 6.885417e-03 9.931146e-01
HTR3B           15  24774522 1.658883e-01 8.341117e-01
ZBTB16          15  24921314 3.738331e-01 6.261669e-01
LOC782358       15  25485296 2.866714e-01 7.133286e-01
CADM1           15  26100483 3.137054e-01 6.862946e-01
BUD13           15  27838130 2.510250e-01 7.489750e-01
ZNF259          15  27860392 1.033667e-02 9.896633e-01
LOC506539       15  27945037 4.657952e-01 5.342048e-01
PAFAH1B2        15  28262882 1.703517e-01 8.296483e-01
RNF214          15  28358434 4.156411e-01 5.843589e-01
BACE1           15  28401739 8.333717e-01 1.666283e-01
CEP164          15  28430348 3.189595e-01 6.810405e-01
LOC538739       15  28525226 1.800977e-01 8.199023e-01
FXYD6           15  28929299 1.495222e-02 9.850478e-01
TMPRSS13        15  28999733 1.196240e-01 8.803760e-01
IL10RA          15  29036298 2.279067e-01 7.720933e-01
TMPRSS4         15  29195018 1.057568e-01 8.942432e-01
SCN4B           15  29259930 3.344444e-04 9.996656e-01
AMICA1          15  29315812 1.633333e-01 8.366667e-01
UBE4A           15  29476140 4.103367e-01 5.896633e-01
MLL             15  29668032 5.848967e-01 4.151033e-01
ARCN1           15  29754997 6.261138e-01 3.738863e-01
PHLDB1          15  29793534 5.456555e-01 4.543445e-01
DDX6            15  29886947 3.375322e-01 6.624678e-01
CBL             15  30327435 6.192748e-01 3.807252e-01
USP2            15  30464452 2.610062e-01 7.389938e-01
PVRL1           15  30742526 6.709524e-02 9.329048e-01
TRIM29          15  31213792 2.744656e-01 7.255344e-01
OAF             15  31313015 6.666883e-01 3.333117e-01
POU2F3          15  31344670 2.308281e-01 7.691719e-01
ARHGEF12        15  31452476 2.628886e-01 7.371114e-01
GRIK4           15  31802538 3.627768e-01 6.372232e-01
TBCEL           15  32187338 6.663550e-01 3.336450e-01
TECTA           15  32272973 2.373510e-01 7.626490e-01
SORL1           15  32586179 3.437756e-01 6.562244e-01
UBASH3B         15  33828633 3.346567e-01 6.653433e-01
CRTAM           15  33993735 2.713225e-01 7.286775e-01
C15H11orf63     15  34039940 4.991139e-01 5.008861e-01
ASAM            15  34228978 3.874642e-01 6.125358e-01
LOC517332       15  34578473 2.637156e-01 7.362844e-01
SCN3B           15  34768989 2.221433e-01 7.778567e-01
LOC541023       15  34847843 1.878983e-01 8.121017e-01
SAAL1           15  34942448 1.923786e-01 8.076214e-01
SERGEF          15  35019257 2.775500e-01 7.224500e-01
KCNC1           15  35272073 3.737788e-01 6.262212e-01
OTOG            15  35419303 6.065334e-01 3.934666e-01
USH1C           15  35502071 9.662292e-02 9.033771e-01
ABCC8           15  35568133 2.626050e-01 7.373950e-01
LOC523303       15  35657303 3.334233e-01 6.665767e-01
LOC537790       15  35873422 2.947571e-01 7.052429e-01
PLEKHA7         15  36112425 2.785257e-01 7.214743e-01
SMAP            15  36225991 2.023183e-01 7.976817e-01
SOX6            15  36519422 2.933230e-01 7.066770e-01
LOC784497       15  37876373 3.762544e-01 6.237456e-01
CYP2R1          15  38420058 4.990533e-01 5.009467e-01
PDE3B           15  38465773 3.995629e-01 6.004371e-01
PSMA1           15  38745244 1.006310e-01 8.993690e-01
COPB1           15  38764467 8.403250e-02 9.159675e-01
RRAS2           15  38901645 5.000683e-01 4.999317e-01
SPON1           15  38991780 2.801513e-01 7.198487e-01
FAR1            15  39530903 2.239144e-01 7.760856e-01
BTBD10          15  39782427 7.272682e-01 2.727318e-01
ARNTL           15  39841353 5.163204e-01 4.836796e-01
TEAD1           15  40305844 3.736251e-01 6.263749e-01
PARVA           15  40751819 4.421824e-01 5.578176e-01
MICAL2          15  41003890 5.640816e-01 4.359184e-01
DKK3            15  41240684 7.087165e-01 2.912835e-01
LOC511121       15  41296541 5.059442e-01 4.940558e-01
GALNTL4         15  41625621 2.685814e-01 7.314186e-01
MRVI1           15  42547907 2.301004e-01 7.698996e-01
LYVE1           15  42683324 6.664200e-01 3.335800e-01
RNF141          15  42718518 1.195844e-01 8.804156e-01
LOC519803       15  42761194 5.892667e-03 9.941073e-01
SBF2            15  42973615 2.730591e-01 7.269409e-01
SWAP70          15  43510101 1.856937e-01 8.143063e-01
ZNF143          15  43704584 6.171785e-01 3.828215e-01
IPO7            15  43779412 3.663255e-01 6.336745e-01
TMEM41B         15  43903157 1.744488e-01 8.255512e-01
RAB6IP1         15  43965117 3.983444e-02 9.601656e-01
LOC529947       15  44089669 4.001265e-01 5.998735e-01
NRIP3           15  44175791 6.666750e-01 3.333250e-01
ST5             15  44339753 3.741241e-01 6.258759e-01
LOC520781       15  44502400 2.536195e-01 7.463805e-01
STK33           15  44553042 5.509797e-01 4.490203e-01
LMO1            15  44884534 6.133941e-02 9.386606e-01
RIC3            15  44962329 1.799808e-01 8.200192e-01
TUB             15  45033924 6.605633e-01 3.394367e-01
EIF3F           15  45127991 6.662333e-02 9.333767e-01
OVCH2           15  45601183 6.331864e-01 3.668136e-01
LOC536960       15  45636789 3.325025e-01 6.674975e-01
PPFIBP2         15  45663246 1.211761e-01 8.788239e-01
OLFML1          15  45835589 3.831654e-01 6.168346e-01
LOC536969       15  46036906 1.839963e-01 8.160037e-01
ZNF215          15  46392869 7.142457e-01 2.857543e-01
LOC617571       15  46440438 1.467875e-02 9.853213e-01
DCHS1           15  47029016 1.025408e-01 8.974592e-01
CCDC35          15  47109587 2.531019e-01 7.468981e-01
LOC617212       15  47141180 3.917400e-01 6.082600e-01
TRIM3           15  47195335 3.005660e-01 6.994340e-01
APBB1           15  47253922 4.765600e-01 5.234400e-01
CCKBR           15  47383508 3.333767e-01 6.666233e-01
LOC508334       15  47422954 5.391913e-01 4.608087e-01
LOC787652       15  47909595 2.036770e-01 7.963230e-01
LOC516599       15  48507734 3.222000e-02 9.677800e-01
TRIM6-TRIM34    15  48530232 5.675664e-01 4.324336e-01
LOC520778       15  48710809 1.350000e-03 9.986500e-01
LOC790041       15  50018652 1.302725e-01 8.697275e-01
LOC524658       15  50574283 2.216667e-03 9.977833e-01
LOC509152       15  50944005 2.712243e-01 7.287757e-01
RRM1            15  51801913 5.531235e-01 4.468765e-01
STIM1           15  51847135 2.596067e-01 7.403933e-01
NUP98           15  52098193 4.680050e-01 5.319950e-01
LOC100140923    15  52165987 6.058267e-01 3.941733e-01
TRPC2           15  52291967 2.341621e-01 7.658379e-01
RNF121          15  52330078 1.265237e-01 8.734762e-01
NUMA1           15  52420655 1.561130e-01 8.438870e-01
LRTOMT          15  52492994 4.999917e-01 5.000083e-01
FOLR1           15  52563141 5.000517e-01 4.999483e-01
CLPB            15  52660739 3.952977e-01 6.047023e-01
PDE2A           15  52916655 4.139265e-01 5.860735e-01
LOC511889       15  53027400 1.906130e-01 8.093870e-01
STARD10         15  53092786 5.789363e-01 4.210638e-01
Carom           15  53163217 1.763732e-01 8.236268e-01
LOC540026       15  53585450 4.047560e-02 9.595244e-01
LOC538693       15  53678640 9.284500e-03 9.907155e-01
RAB6A           15  53937507 1.510562e-02 9.848944e-01
MRPL48          15  54065284 5.524747e-01 4.475253e-01
PAAF1           15  54130170 5.341143e-02 9.465886e-01
UCP3            15  54213390 6.636650e-01 3.363350e-01
C2CD3           15  54245392 4.224045e-01 5.775955e-01
LOC768315       15  54341170 4.271157e-01 5.728843e-01
PPME1           15  54365783 5.694925e-01 4.305075e-01
P4HA3           15  54418488 1.440692e-01 8.559308e-01
PGM2L1          15  54487314 2.613008e-01 7.386992e-01
CHRDL2          15  54787096 2.684240e-01 7.315760e-01
RNF169          15  54898376 3.698567e-01 6.301433e-01
XRRA1           15  54934097 1.273887e-01 8.726113e-01
LOC786732       15  54998147 3.879408e-01 6.120592e-01
NEU3            15  55028427 5.524020e-01 4.475980e-01
SLCO2B1         15  55151574 4.480995e-01 5.519005e-01
ARRB1           15  55257166 1.657436e-01 8.342564e-01
GDPD5           15  55392541 6.970325e-01 3.029675e-01
MAP6            15  55545755 2.858888e-01 7.141112e-01
MOGAT2          15  55678288 2.154567e-01 7.845433e-01
LOC785379       15  55706440 1.880775e-01 8.119225e-01
DGAT2           15  55943315 3.210125e-01 6.789875e-01
UVRAG           15  55996570 2.001652e-01 7.998348e-01
LOC540919       15  56663853 9.000340e-01 9.996600e-02
ACER3           15  57029820 6.176629e-01 3.823371e-01
htra-3          15  57257150 9.388489e-02 9.061151e-01
MYO7A           15  57318302 3.629104e-01 6.370896e-01
LOC786996       15  57435696 1.509227e-01 8.490773e-01
LOC100139986    15  57919828 4.063674e-01 5.936326e-01
SLC5A12         15  58146005 3.765130e-01 6.234870e-01
gamma           15  58533201 2.249664e-01 7.750336e-01
CCDC34          15  58837156 6.470283e-01 3.529717e-01
LOC505423       15  58871038 3.214052e-01 6.785948e-01
BDNF            15  59168015 5.839262e-01 4.160738e-01
KIF18A          15  59500934 8.584473e-01 1.415527e-01
METT5D1         15  59589919 4.111487e-01 5.888513e-01
MPPED2          15  61946638 3.285345e-01 6.714655e-01
DCDC5           15  62461632 2.963066e-01 7.036934e-01
DCDC1           15  62878149 6.362718e-01 3.637282e-01
DNAJC24         15  62936530 3.863122e-01 6.136878e-01
IMMP1L          15  63038353 7.690723e-01 2.309277e-01
ELP4            15  63094245 1.744651e-01 8.255349e-01
PAX6            15  63357886 7.496812e-01 2.503187e-01
EIF3M           15  64095079 3.064286e-03 9.969357e-01
CCDC73          15  64115864 3.075909e-01 6.924091e-01
QSER1           15  64357420 3.825204e-01 6.174796e-01
DEPDC7          15  64454641 1.672417e-01 8.327583e-01
TCP11L1         15  64489117 3.351950e-01 6.648050e-01
CSTF3           15  64517523 2.068990e-01 7.931010e-01
HIPK3           15  64697612 2.118484e-01 7.881516e-01
CD59            15  65145149 5.000183e-01 4.999817e-01
FBXO3           15  65185610 4.455889e-01 5.544111e-01
CAPRIN1         15  65458012 7.771478e-01 2.228522e-01
NAT10           15  65506825 7.876432e-01 2.123568e-01
ABTB2           15  65546880 1.732468e-01 8.267532e-01
CAT             15  65781054 5.725632e-02 9.427437e-01
ELF5            15  65824030 1.764188e-01 8.235812e-01
APIP            15  66208675 2.245889e-01 7.754111e-01
PDHX            15  66232479 1.061076e-01 8.938924e-01
CD44            15  66456600 4.955571e-01 5.044429e-01
SLC1A2          15  66580193 7.986769e-02 9.201323e-01
PAMR1           15  66755246 2.612281e-01 7.387719e-01
TRIM44          15  66988976 2.344436e-01 7.655564e-01
LDLRAD3         15  67239430 2.303300e-01 7.696700e-01
COMMD9          15  67563601 3.398083e-01 6.601917e-01
PRR5L           15  67663186 2.674236e-01 7.325764e-01
C15H11orf74     15  67847361 1.611104e-01 8.388896e-01
LRRC4C          15  71244844 2.903330e-01 7.096670e-01
LOC787173       15  74332484 6.784933e-01 3.215067e-01
TTC17           15  74419334 2.957544e-01 7.042456e-01
LOC789567       15  74654570 3.729624e-01 6.270376e-01
HSD17B12        15  74773481 3.428575e-01 6.571425e-01
ALKBH3          15  74847327 1.145992e-01 8.854008e-01
LOC522802       15  74975670 9.280424e-02 9.071958e-01
EXT2            15  75075790 1.272875e-01 8.727125e-01
TSPAN18         15  75698006 2.990935e-01 7.009065e-01
LOC524928       15  76100166 3.151014e-01 6.848986e-01
SYT13           15  76160619 2.911000e-01 7.089000e-01
CRY2            15  76753076 3.101800e-01 6.898200e-01
PHF21A          15  76837265 1.509227e-01 8.490773e-01
CREB3L1         15  77160154 1.495884e-01 8.504116e-01
AMBRA1          15  77263516 1.413062e-01 8.586938e-01
ATG13           15  77451913 2.005819e-01 7.994181e-01
ARHGAP1         15  77497379 5.658083e-02 9.434192e-01
CKAP5           15  77554186 2.715241e-01 7.284759e-01
LRP4            15  77664764 3.854623e-01 6.145377e-01
C15H11orf49     15  78052863 3.312768e-01 6.687232e-01
MADD            15  78349820 3.063533e-01 6.936467e-01
CELF1           15  78494149 4.717941e-01 5.282059e-01
MTCH2           15  78614230 5.029375e-01 4.970625e-01
LOC504739       15  78657332 3.646792e-01 6.353208e-01
LOC535649       15  78694402 4.636264e-01 5.363736e-01
NUP160          15  78733179 9.686143e-02 9.031386e-01
LOC508150       15  79012086 3.424950e-01 6.575050e-01
LOC614652       15  79275803 3.757000e-01 6.243000e-01
LOC615051       15  80021556 1.681800e-01 8.318200e-01
SLC43A3         15  81979804 2.354813e-01 7.645188e-01
LOC614153       15  82053338 8.778850e-01 1.221150e-01
CTNND1          15  82288364 3.142457e-01 6.857543e-01
ZDHHC5          15  82335513 6.686217e-01 3.313783e-01
LOC785069       15  82503534 2.398862e-01 7.601138e-01
LPXN            15  83203427 3.571579e-01 6.428421e-01
ZFP91           15  83279874 7.800857e-02 9.219914e-01
MGC179454       15  83366116 1.017792e-01 8.982208e-01
LOC528508       15  83636035 6.206556e-01 3.793444e-01
OSBP            15  84117112 3.355511e-01 6.644489e-01
STX3            15  84312322 4.374200e-01 5.625800e-01
GIF             15  84376043 5.702586e-01 4.297414e-01
TCN1            15  84389558 4.394856e-01 5.605144e-01
MS4A7           15  84526875 3.190610e-01 6.809390e-01
MS4A14          15  84548641 4.811857e-01 5.188143e-01
MS4A5           15  84586475 1.017767e-01 8.982233e-01
MS4A1           15  84615571 1.683533e-01 8.316467e-01
MS4A13          15  84669111 2.664933e-01 7.335067e-01
NCAPD3          15  84778401 3.083615e-01 6.916385e-01
ACAD8           15  84861533 6.692500e-03 9.933075e-01
GLB1L3          15  84936140 5.357686e-01 4.642314e-01
GLB1L2          15  84979054 1.672086e-01 8.327914e-01
TMEM183A        16    518808 1.288182e-03 9.987118e-01
ADORA1          16    729126 1.357308e-01 8.642692e-01
MYBPH           16    760118 4.998550e-01 5.001450e-01
CHI3L1          16    772298 1.996600e-01 8.003400e-01
FMOD            16    925275 4.147950e-01 5.852050e-01
ATP2B4          16   1250539 4.374537e-01 5.625463e-01
LAX1            16   1328125 6.059500e-02 9.394050e-01
ZC3H11A         16   1398033 2.127430e-01 7.872570e-01
ETNK2           16   1736879 3.262029e-01 6.737971e-01
GOLT1A          16   1782139 1.745383e-01 8.254617e-01
PLEKHA6         16   1838913 3.464553e-01 6.535447e-01
LOC537396       16   1981472 1.451821e-01 8.548179e-01
MDM4            16   2065391 2.023013e-01 7.976987e-01
NFASC           16   2566577 3.756221e-01 6.243779e-01
LOC100140960    16   2655262 2.722167e-02 9.727783e-01
RBBP5           16   2702366 9.085714e-04 9.990914e-01
DSTYK           16   2767001 2.820645e-01 7.179355e-01
TMCC2           16   2837670 7.977100e-01 2.022900e-01
LOC515128       16   3167982 1.182800e-01 8.817200e-01
PM20D1          16   3439704 3.743633e-01 6.256367e-01
SLC26A9         16   3478440 2.257208e-01 7.742792e-01
RAB7B           16   3574773 1.271146e-01 8.728854e-01
LOC515828       16   3643570 4.004480e-01 5.995520e-01
SRGAP2          16   3853844 3.918635e-01 6.081365e-01
IKBKE           16   4111736 1.467722e-01 8.532278e-01
RASSF5          16   4148022 2.153232e-01 7.846768e-01
MAPKAPK2        16   4315296 4.371713e-01 5.628287e-01
PIGR            16   4533875 5.562315e-01 4.437685e-01
FAIM3           16   4587134 2.718444e-01 7.281556e-01
IL24            16   4608155 1.000000e-05 9.999900e-01
SARG            16   4688432 1.564650e-01 8.435350e-01
PFKFB2          16   4731462 9.383600e-02 9.061640e-01
C4BPB           16   4765570 4.755714e-01 5.244286e-01
C4BPA           16   4784685 1.320908e-01 8.679092e-01
LOC506707       16   4873301 2.470908e-01 7.529092e-01
CD55            16   5106480 4.916150e-01 5.083850e-01
cd21            16   5253637 3.340891e-01 6.659109e-01
LOC790886       16   5581530 7.299857e-02 9.270014e-01
LOC781004       16   5938657 6.315227e-02 9.368477e-01
LOC781505       16   6228414 3.119828e-01 6.880172e-01
LOC613660       16  12548428 2.554317e-01 7.445683e-01
LOC100139547    16  12646009 3.255100e-01 6.744900e-01
TROVE2          16  12782003 1.900786e-01 8.099214e-01
UCHL5           16  12808619 5.557444e-01 4.442556e-01
RGS13           16  13214784 3.435560e-01 6.564440e-01
RGS18           16  13743433 2.754072e-01 7.245928e-01
FAM5C           16  15776995 2.145531e-01 7.854469e-01
LOC529930       16  18268771 4.466588e-01 5.533412e-01
LOC505221       16  19500811 2.491595e-01 7.508405e-01
ESRRG           16  20594542 2.344986e-01 7.655014e-01
MGC152575       16  21782730 3.426859e-01 6.573141e-01
SPATA17         16  21846905 3.324200e-01 6.675800e-01
RRP15           16  22429335 4.294250e-02 9.570575e-01
TGFB2           16  22497123 2.379880e-01 7.620120e-01
LYPLAL1         16  23349630 1.250400e-01 8.749600e-01
LOC538357       16  24178559 6.985400e-01 3.014600e-01
BPNT1           16  24255752 1.408733e-01 8.591267e-01
IARS2           16  24292779 4.039607e-02 9.596039e-01
RAB3GAP2        16  24330201 9.215767e-02 9.078423e-01
MARK1           16  24796283 7.372771e-01 2.627229e-01
MOSC2           16  24930968 1.695254e-01 8.304746e-01
MOSC1           16  24983313 2.814691e-01 7.185309e-01
DUSP10          16  25899355 4.480400e-01 5.519600e-01
HHIPL2          16  26714634 4.499623e-01 5.500377e-01
TAF1A           16  26746776 4.977863e-01 5.022138e-01
MIA3            16  26803966 5.439727e-01 4.560273e-01
LOC522319       16  26909830 3.871750e-02 9.612825e-01
DISP1           16  26998384 2.847010e-01 7.152990e-01
SUSD4           16  27389041 6.205355e-01 3.794645e-01
MGC151839       16  27705761 3.700375e-01 6.299625e-01
CAPN2           16  27781212 6.690152e-01 3.309848e-01
LOC514474       16  27843498 6.132378e-01 3.867622e-01
FBXO28          16  28009538 1.363510e-01 8.636490e-01
NVL             16  28114891 2.742037e-01 7.257963e-01
CNIH4           16  28231132 1.006400e-01 8.993600e-01
WDR26           16  28259755 1.985025e-01 8.014975e-01
CNIH3           16  28441946 1.270538e-01 8.729462e-01
LOC516576       16  28805642 1.999153e-01 8.000847e-01
LBR             16  29151109 2.423377e-01 7.576623e-01
ENAH            16  29239999 1.837011e-01 8.162989e-01
EPHX1           16  29585475 3.436529e-01 6.563471e-01
TMEM63A         16  29626717 5.171594e-01 4.828406e-01
ACBD3           16  29914183 3.412158e-01 6.587842e-01
LOC534587       16  30006157 3.349189e-01 6.650811e-01
PARP1           16  30123521 1.921162e-01 8.078838e-01
MGC151592       16  30306215 1.075943e-01 8.924057e-01
ITPKB           16  30397842 2.662359e-01 7.337641e-01
PSEN2           16  30595499 5.511771e-01 4.488229e-01
CABC1           16  30656623 1.168295e-01 8.831705e-01
AHCTF1          16  31162715 4.250310e-01 5.749690e-01
LOC616546       16  31257379 7.177617e-01 2.822383e-01
SCCPDH          16  31338462 8.748025e-01 1.251975e-01
CNST            16  31455199 2.366792e-01 7.633208e-01
TFB2M           16  31552518 1.097078e-01 8.902922e-01
SMYD3           16  31590220 3.090662e-01 6.909338e-01
LOC781488       16  32382601 1.684700e-01 8.315300e-01
EFCAB2          16  32961908 4.005786e-01 5.994214e-01
PPPDE1          16  33292037 1.491473e-01 8.508527e-01
ADSS            16  33527228 2.140800e-01 7.859200e-01
C16H1orf100     16  33564387 2.728755e-01 7.271245e-01
LOC100137872    16  34134877 1.437748e-01 8.562252e-01
SDCCAG8         16  34415720 2.702542e-01 7.297458e-01
CEP170          16  34656334 1.719874e-01 8.280126e-01
LOC617120       16  35479108 2.398374e-01 7.601626e-01
MAP1LC3C        16  35727757 1.946283e-01 8.053717e-01
EXO1            16  35749812 3.380909e-01 6.619091e-01
WDR64           16  35800726 3.431384e-01 6.568616e-01
LOC515996       16  35976720 4.069388e-01 5.930612e-01
FH              16  36059521 6.902029e-01 3.097971e-01
RGS7            16  36193785 2.392086e-01 7.607914e-01
DPT             16  37107306 4.353194e-01 5.646806e-01
NME7            16  37607553 4.186076e-01 5.813924e-01
BLZF1           16  37838697 2.688333e-03 9.973117e-01
SLC19A2         16  37904090 2.923525e-01 7.076475e-01
F5              16  37966058 3.084481e-01 6.915519e-01
SELP            16  38049020 1.097929e-01 8.902071e-01
SELL            16  38148495 2.614275e-01 7.385725e-01
LOC784034       16  38258620 9.883941e-02 9.011606e-01
KIFAP3          16  38360235 1.831509e-01 8.168491e-01
GORAB           16  38909522 4.705714e-02 9.529429e-01
PRRX1           16  39017824 3.852305e-01 6.147695e-01
LOC100140934    16  39319525 4.658222e-01 5.341778e-01
FMO3            16  39506058 5.000200e-01 4.999800e-01
LOC517828       16  39551820 3.363567e-01 6.636433e-01
FMO2            16  39640420 7.004300e-01 2.995700e-01
FMO1            16  39665952 5.659425e-01 4.340575e-01
FMO4            16  39723511 7.119457e-01 2.880543e-01
BAT2D1          16  39849971 8.769362e-01 1.230637e-01
VAMP4           16  40004888 3.753663e-01 6.246337e-01
LOC506315       16  40118377 5.414706e-01 4.585294e-01
LOC616962       16  40776545 4.550633e-01 5.449367e-01
LOC520588       16  40844390 1.733400e-01 8.266600e-01
DHRS3           16  41988890 3.337800e-01 6.662200e-01
VPS13D          16  42081732 4.979927e-01 5.020073e-01
TNFRSF1B        16  42375455 2.996580e-01 7.003420e-01
TNFRSF8         16  42441031 5.556512e-01 4.443488e-01
LOC534574       16  42561088 2.002430e-01 7.997570e-01
PLOD1           16  42594287 4.263850e-01 5.736150e-01
ClC-6           16  42723784 2.401775e-01 7.598225e-01
MTHFR           16  42753764 2.338423e-01 7.661577e-01
AGTRAP          16  42805625 2.136415e-01 7.863585e-01
LOC506110       16  42839352 2.193656e-01 7.806344e-01
PTCHD2          16  43033098 5.001813e-01 4.998187e-01
LOC100139219    16  43276436 8.682461e-01 1.317539e-01
CASZ1           16  43788030 3.764925e-01 6.235075e-01
PEX14           16  43847822 9.411753e-01 5.882471e-02
UBE4B           16  44264374 7.889526e-01 2.110474e-01
CLSTN1          16  44633668 9.941278e-01 5.872222e-03
SLC25A33        16  44805829 1.000000e+00 0.000000e+00
H6PD            16  45098504 2.222011e-01 7.777989e-01
GPR157          16  45219707 6.500000e-05 9.999350e-01
CA6             16  45290461 8.333233e-01 1.666767e-01
LOC535394       16  45473156 9.415609e-01 5.843908e-02
CAMTA1          16  46470003 2.626987e-01 7.373013e-01
DNAJC11         16  47557037 2.868440e-01 7.131560e-01
LOC539821       16  47759865 6.253863e-01 3.746138e-01
ACOT7           16  47830675 1.694489e-01 8.305511e-01
CHD5            16  48017181 7.980140e-01 2.019860e-01
KCNAB2          16  48086099 3.585100e-01 6.414900e-01
NPHP4           16  48181452 1.700026e-01 8.299974e-01
LOC531974       16  49533184 5.756771e-01 4.243229e-01
DFFB            16  50480697 1.666650e-01 8.333350e-01
LOC785182       16  50495607 1.218750e-04 9.998781e-01
LRRC47          16  50539276 1.451343e-01 8.548657e-01
TP73            16  50596002 5.001333e-01 4.998667e-01
MEGF6           16  50709889 2.536754e-01 7.463246e-01
LOC100137803    16  50851584 1.391505e-01 8.608495e-01
LOC525122       16  51494795 2.039714e-02 9.796029e-01
MMEL1           16  51518493 3.343789e-01 6.656211e-01
PLCH2           16  51606818 6.655950e-01 3.344050e-01
MORN1           16  51702506 1.274800e-01 8.725200e-01
SKI             16  51766798 2.670540e-01 7.329460e-01
PRKCZ           16  51848456 1.668110e-01 8.331890e-01
LOC617386       16  52023890 5.491491e-01 4.508509e-01
GNB1            16  52109994 4.544490e-01 5.455510e-01
AGRN            16  52678339 5.734714e-01 4.265286e-01
SPEN            16  52883862 6.480510e-01 3.519490e-01
FBLIM1          16  53029868 1.820800e-01 8.179200e-01
PLEKHM2         16  53075246 2.227000e-02 9.777300e-01
RSC1A1          16  53132870 2.554991e-01 7.445009e-01
DNAJC16         16  53211114 9.198000e-02 9.080200e-01
LOC100140945    16  53251058 3.320070e-01 6.679930e-01
CELA2A          16  53277801 1.222257e-01 8.777743e-01
EFHD2           16  53306962 3.343217e-01 6.656783e-01
FHAD1           16  53340215 2.161870e-01 7.838130e-01
LOC788058       16  53641779 1.493779e-01 8.506221e-01
LOC510718       16  53653953 3.335833e-01 6.664167e-01
JARID1B         16  55239686 2.111642e-01 7.888358e-01
PDPN            16  55413231 7.417455e-02 9.258255e-01
LRRC38          16  55613670 2.014050e-01 7.985950e-01
LOC789088       16  55861208 2.232378e-01 7.767622e-01
LOC789103       16  55927798 2.207339e-01 7.792661e-01
C1orf158        16  56188065 1.431829e-01 8.568171e-01
SLC9A11         16  56407269 1.541417e-01 8.458583e-01
KLHL20          16  56551589 4.449150e-01 5.550850e-01
RABGAP1L        16  56942952 1.102641e-01 8.897359e-01
LOC522324       16  57041236 3.144419e-01 6.855581e-01
MRPS14          16  57711004 2.003333e-03 9.979967e-01
TNN             16  57790919 4.983624e-01 5.016376e-01
TNR             16  58008517 4.627881e-01 5.372119e-01
RFWD2           16  58602388 3.849516e-01 6.150484e-01
LOC789530       16  59133721 5.685456e-01 4.314544e-01
LOC538320       16  59262073 3.199003e-01 6.800997e-01
ASTN1           16  59478763 3.208052e-01 6.791948e-01
LOC789538       16  59913587 7.188338e-01 2.811662e-01
SEC16B          16  60747198 4.363900e-01 5.636100e-01
RASAL2          16  61117914 4.814394e-01 5.185606e-01
LOC789713       16  61562077 2.129692e-01 7.870308e-01
FAM20B          16  61812518 1.918950e-01 8.081050e-01
ABL2            16  61897096 4.828565e-01 5.171435e-01
SOAT1           16  62075054 2.349400e-01 7.650600e-01
LOC613754       16  62139013 2.732806e-01 7.267194e-01
NPHS2           16  62224900 1.145042e-01 8.854958e-01
TOR1AIP2        16  62494070 1.545462e-01 8.454538e-01
CEP350          16  62640981 2.083487e-01 7.916513e-01
QSOX1           16  62806355 3.709142e-01 6.290858e-01
LHX4            16  62871926 2.517433e-01 7.482567e-01
ACBD6           16  62929778 1.650207e-01 8.349793e-01
XPR1            16  63299081 7.105121e-01 2.894879e-01
STX6            16  63583593 1.111682e-01 8.888318e-01
LOC506206       16  63642240 4.999983e-01 5.000017e-01
CACNA1E         16  64096078 1.568556e-01 8.431444e-01
RGSL2           16  65014463 6.456300e-01 3.543700e-01
RGSL1           16  65048551 9.735218e-01 2.647818e-02
RNASEL          16  65097141 1.656977e-01 8.343023e-01
LOC781543       16  65184463 4.458379e-01 5.541621e-01
NPL             16  65339532 4.497350e-01 5.502650e-01
DHX9            16  65384085 2.250580e-01 7.749420e-01
C16H1ORF14      16  65427292 4.132880e-01 5.867120e-01
LAMC1           16  65630615 1.801513e-01 8.198487e-01
LAMC2           16  65704897 1.828572e-01 8.171428e-01
NMNAT2          16  65781570 3.940762e-01 6.059238e-01
LOC537131       16  65996849 4.166525e-01 5.833475e-01
NCF2            16  66086950 3.783738e-01 6.216262e-01
RGL1            16  66271233 1.405038e-01 8.594962e-01
LOC789150       16  66453645 1.896362e-01 8.103638e-01
TSEN15          16  66580614 6.111444e-01 3.888556e-01
C16H1ORF21      16  66962446 3.073378e-01 6.926622e-01
EDEM3           16  67212086 9.081400e-01 9.186000e-02
FAM129A         16  67321001 3.171563e-01 6.828437e-01
TRM1L           16  67622392 2.800130e-01 7.199870e-01
C16H1ORF26      16  67654874 1.365867e-01 8.634133e-01
HMCN1           16  68193933 2.631720e-01 7.368280e-01
PRG4            16  68858926 3.330195e-01 6.669805e-01
TPR             16  68889225 5.535726e-01 4.464274e-01
LOC507724       16  68950630 8.486706e-02 9.151329e-01
LOC100138376    16  69239697 1.861908e-01 8.138092e-01
PLA2G4A         16  69443557 2.383886e-01 7.616114e-01
KCNK2           16  69868046 1.513641e-01 8.486359e-01
CENPF           16  70441422 2.323462e-01 7.676538e-01
PTPN14          16  70621699 1.698407e-01 8.301593e-01
SMYD2           16  70766715 3.458645e-01 6.541355e-01
PROX1           16  71419825 3.707889e-02 9.629211e-01
RPS6KC1         16  72242103 1.912055e-01 8.087945e-01
FLVCR1          16  72572521 1.300612e-01 8.699387e-01
NSL1            16  72665565 2.808180e-01 7.191820e-01
TMEM206         16  73048396 2.511812e-01 7.488187e-01
PPP2R5A         16  73078735 1.134472e-01 8.865528e-01
LOC539953       16  73316327 6.528562e-02 9.347144e-01
INTS7           16  73370070 3.198627e-01 6.801373e-01
LPGAT1          16  73490064 8.399065e-01 1.600935e-01
TRAF5           16  73895230 3.196583e-01 6.803417e-01
RCOR3           16  73954158 6.927931e-01 3.072069e-01
LOC506431       16  74649548 2.470444e-01 7.529556e-01
LOC787880       16  75069543 2.071434e-01 7.928566e-01
LOC510385       16  75349529 1.025886e-01 8.974114e-01
IRF6            16  75402672 4.426667e-03 9.955733e-01
TRAF3IP3        16  75425889 1.099918e-01 8.900082e-01
HSD11B1         16  75463121 1.901884e-01 8.098116e-01
LAMB3           16  75570408 4.978152e-01 5.021848e-01
CAMK1G          16  75615380 7.190357e-02 9.280964e-01
PLXNA2          16  77048140 3.741564e-01 6.258436e-01
CD34            16  77369431 8.570386e-01 1.429614e-01
CD46            16  77487240 2.823769e-01 7.176231e-01
LOC618087       16  77673193 8.097750e-02 9.190225e-01
LOC616002       16  77717116 3.059655e-01 6.940345e-01
CFHR3           16  77801357 3.730967e-01 6.269033e-01
F13B            16  77850763 7.127264e-01 2.872736e-01
CFHR5           16  77873047 5.357196e-01 4.642804e-01
ASPM            16  77922810 7.259430e-01 2.740570e-01
ZBTB41          16  78008678 8.060357e-02 9.193964e-01
CRB1            16  78149235 3.657102e-01 6.342898e-01
DENND1B         16  78401464 2.274402e-01 7.725598e-01
NEK7            16  79057036 2.846284e-01 7.153716e-01
PTPRC           16  79462502 4.326022e-01 5.673978e-01
NR5A2           16  80765412 2.186929e-01 7.813071e-01
LOC531074       16  81129922 2.062055e-01 7.937945e-01
DDX59           16  81193491 1.160111e-01 8.839889e-01
LOC520385       16  81305716 2.323311e-01 7.676689e-01
TMEM192         17    165824 6.274371e-01 3.725629e-01
KLHL2           17    328116 2.080300e-01 7.919700e-01
CPE             17    547221 6.188321e-01 3.811679e-01
TLL1            17   1492300 3.824856e-01 6.175144e-01
MAP9            17   1907954 7.256218e-01 2.743782e-01
RBM46           17   2527707 2.841442e-01 7.158558e-01
PLRG1           17   2896370 1.249087e-01 8.750912e-01
LOC539323       17   2993790 3.002958e-01 6.997042e-01
RNF175          17   3879518 2.161583e-01 7.838417e-01
LOC505156       17   3991065 4.590707e-01 5.409293e-01
MND1            17   4211905 8.175368e-02 9.182463e-01
TRIM2           17   4309727 2.346217e-01 7.653783e-01
ARFIP1          17   4735515 2.083855e-02 9.791614e-01
TMEM154         17   4965760 4.281457e-01 5.718543e-01
FBXW7           17   5299238 2.536250e-01 7.463750e-01
PET112L         17   5984121 3.644754e-01 6.355246e-01
LOC528939       17   6089412 1.058293e-01 8.941707e-01
LOC530739       17   6522182 2.593092e-01 7.406908e-01
SH3D19          17   6637999 4.504806e-01 5.495194e-01
LOC524279       17   6871019 1.798457e-01 8.201543e-01
DCLK2           17   7559837 2.972374e-01 7.027626e-01
LOC537614       17   9743040 1.949853e-01 8.050147e-01
ARHGAP10        17  10189001 2.376080e-01 7.623920e-01
PRMT10          17  10609990 3.336867e-01 6.663133e-01
TMEM184C        17  10644785 2.846943e-01 7.153057e-01
EDNRA           17  10751913 5.145324e-01 4.854676e-01
TTC29           17  11479814 2.338565e-01 7.661435e-01
POU4F2          17  11840618 3.452417e-01 6.547583e-01
SLC10A7         17  11924186 3.777913e-01 6.222087e-01
LSM6            17  12322237 2.542525e-01 7.457475e-01
LOC535359       17  12587388 3.773711e-01 6.226289e-01
MMAA            17  12818283 2.490810e-01 7.509190e-01
SMAD1           17  12905498 2.263537e-01 7.736463e-01
OTUD4           17  13291468 2.158000e-02 9.784200e-01
ANAPC10         17  13370733 2.245200e-01 7.754800e-01
HHIP            17  13627193 3.135291e-01 6.864709e-01
SMARCA5         17  14547700 4.423783e-01 5.576217e-01
GAB1            17  14628179 3.166782e-01 6.833218e-01
INPP4B          17  15699544 3.152207e-01 6.847793e-01
ZNF330          17  16839023 5.208678e-01 4.791322e-01
LOC615111       17  17114571 3.872598e-01 6.127402e-01
TBC1D9          17  17317370 1.804842e-01 8.195158e-01
LOC100139998    17  17476920 5.750367e-01 4.249633e-01
LOC614877       17  17529474 5.700029e-01 4.299971e-01
CLGN            17  17574755 1.076030e-01 8.923970e-01
MAML3           17  17864739 2.101852e-01 7.898148e-01
MGST2           17  18330603 2.611488e-01 7.388512e-01
SETD7           17  18466860 4.846954e-01 5.153046e-01
LOC536676       17  18614734 4.318254e-01 5.681746e-01
ELF2            17  18786653 5.609830e-01 4.390170e-01
CCRN4L          17  18893477 3.969971e-01 6.030029e-01
SLC7A11         17  19733868 3.705804e-01 6.294196e-01
PCDH18          17  20603905 2.008167e-02 9.799183e-01
PCDH10          17  25452204 2.241818e-03 9.977582e-01
SCLT1           17  29144203 4.485074e-01 5.514926e-01
PHF17           17  29378223 5.002412e-01 4.997587e-01
LOC515517       17  29941047 1.860608e-01 8.139392e-01
HSPA4L          17  30235834 7.100000e-04 9.992900e-01
SLC25A31        17  30299647 1.958050e-01 8.041950e-01
INTU            17  30326251 1.912970e-01 8.087030e-01
LOC781683       17  32713219 2.081926e-01 7.918074e-01
ANKRD50         17  33495021 2.467320e-01 7.532680e-01
LOC100138354    17  34759263 6.433100e-02 9.356690e-01
SPATA5          17  34821522 3.067577e-01 6.932423e-01
LOC538822       17  35090913 2.516142e-01 7.483858e-01
NUDT6           17  35146708 9.587750e-02 9.041225e-01
FGF2            17  35200104 2.117910e-01 7.882090e-01
LOC534295       17  36161077 7.014880e-01 2.985120e-01
LOC782754       17  36441693 2.470657e-01 7.529343e-01
TRPC3           17  36565941 2.963446e-01 7.036554e-01
LOC782831       17  37151017 3.352726e-01 6.647274e-01
LOC100139484    17  40486080 2.790151e-01 7.209849e-01
MGC137018       17  40935430 4.265927e-01 5.734073e-01
LOC100138353    17  41065732 2.012077e-01 7.987922e-01
PPID            17  41249275 2.260856e-01 7.739144e-01
ETFDH           17  41264764 3.078360e-01 6.921640e-01
RXFP1           17  41321847 1.875654e-01 8.124346e-01
TMEM144         17  41676329 3.337480e-01 6.662520e-01
MGC139026       17  41771455 8.562529e-01 1.437471e-01
GRIA2           17  42805374 4.778832e-01 5.221168e-01
GLRB            17  42997037 1.803731e-01 8.196269e-01
PDGFC           17  43238867 2.141515e-01 7.858485e-01
LOC540560       17  44278055 1.774439e-01 8.225561e-01
TDO2            17  44379136 1.668517e-01 8.331483e-01
LOC784650       17  44532671 2.349686e-01 7.650314e-01
GUCY1A3         17  44601155 3.755596e-01 6.244404e-01
LOC782885       17  44963124 4.562086e-01 5.437914e-01
ZNF26           17  45003103 3.381633e-01 6.618367e-01
ZNF268          17  45192039 3.387415e-01 6.612585e-01
LOC614816       17  45378740 4.143314e-01 5.856686e-01
GOLGA3          17  45418086 2.482533e-01 7.517467e-01
LOC540159       17  45466815 4.190700e-01 5.809300e-01
LOC785457       17  45512470 1.877300e-01 8.122700e-01
LOC531813       17  45623917 4.316814e-01 5.683186e-01
WBSCR17         17  45845527 4.133159e-01 5.866841e-01
EP400           17  46046379 1.912810e-01 8.087190e-01
PUS1            17  46155760 8.940000e-04 9.991060e-01
ULK1            17  46172903 1.600000e-04 9.998400e-01
SFRS8           17  46272811 3.402194e-02 9.659781e-01
GPR133          17  47029269 2.479421e-01 7.520579e-01
STX2            17  47317280 2.858357e-01 7.141643e-01
LOC527119       17  47581484 4.370945e-01 5.629055e-01
GLT1D1          17  49197366 2.966987e-01 7.033013e-01
SLC15A4         17  49338309 7.509538e-02 9.249046e-01
LOC512602       17  49531815 1.643982e-01 8.356018e-01
LOC790734       17  50975475 1.729884e-01 8.270116e-01
LOC782405       17  51599696 1.072543e-01 8.927457e-01
AACS            17  52973377 3.232800e-01 6.767200e-01
BRI3BP          17  53068413 7.793500e-02 9.220650e-01
DHX37           17  53093803 1.852650e-01 8.147350e-01
LOC100138493    17  53182317 1.033290e-01 8.966710e-01
SCARB1          17  53234604 3.328000e-01 6.672000e-01
LOC538174       17  53547043 4.000672e-01 5.999328e-01
CCDC92          17  54006279 6.303462e-01 3.696538e-01
ATP6V0A2        17  54201096 2.364371e-01 7.635629e-01
GTF2H3          17  54278467 1.534217e-01 8.465783e-01
EIF2B1          17  54299766 1.716500e-02 9.828350e-01
DDX55           17  54309166 4.194333e-02 9.580567e-01
RILPL1          17  54362591 9.400818e-02 9.059918e-01
RILPL2          17  54425265 1.694043e-01 8.305957e-01
MOP-3           17  54488215 8.054250e-02 9.194575e-01
MPHOSPH9        17  54588708 3.122314e-01 6.877686e-01
PITPNM2         17  54719147 2.903663e-01 7.096337e-01
LOC529923       17  54827029 2.014110e-01 7.985890e-01
VPS37B          17  54887951 3.230014e-01 6.769986e-01
HIP1R           17  54916696 5.003183e-01 4.996817e-01
LOC515631       17  54970181 2.864743e-01 7.135257e-01
KNTC1           17  55105554 3.959330e-01 6.040670e-01
ZCCHC8          17  55192014 2.889086e-01 7.110914e-01
CLIP1           17  55244711 4.588559e-01 5.411441e-01
VPS33A          17  55365217 3.334183e-01 6.665817e-01
MLXIP           17  55472469 2.851690e-01 7.148310e-01
WDR66           17  55574229 3.943864e-01 6.056136e-01
SETD1B          17  55729575 1.435614e-01 8.564386e-01
TMEM120B        17  55774552 3.099223e-01 6.900777e-01
ORAI1           17  55859516 3.068417e-01 6.931583e-01
FBXL10          17  55901722 4.727944e-01 5.272056e-01
ANAPC5          17  56076452 7.259536e-01 2.740464e-01
CAMKK2          17  56137146 2.228644e-01 7.771356e-01
P2RX4           17  56173307 1.544654e-01 8.455346e-01
P2RX7           17  56217637 1.440932e-01 8.559068e-01
IFT81           17  56310258 2.946206e-01 7.053794e-01
ATP2A2          17  56459489 4.114818e-01 5.885182e-01
ANAPC7          17  56538160 6.420067e-01 3.579933e-01
PPTC7           17  56660578 9.729183e-01 2.708167e-02
TCTN1           17  56726550 2.245000e-03 9.977550e-01
HVCN1           17  56755355 7.097857e-01 2.902143e-01
LOC530766       17  56914274 1.558900e-01 8.441100e-01
CCDC63          17  56932950 3.296233e-01 6.703767e-01
CUX2            17  57068849 1.797058e-01 8.202942e-01
SH2B3           17  57399042 8.333100e-01 1.666900e-01
ATXN2           17  57428146 8.750375e-01 1.249625e-01
BRAP            17  57566951 7.143500e-01 2.856500e-01
LOC513508       17  57599454 2.686100e-01 7.313900e-01
ACAD10          17  57651162 7.500175e-01 2.499825e-01
CIT             17  57813165 9.296449e-01 7.035513e-02
CCDC60          17  58034904 7.822695e-01 2.177305e-01
HSPB8           17  58406042 4.834138e-01 5.165863e-01
LOC614115       17  58438656 7.855380e-01 2.144620e-01
SUDS3           17  59095141 4.864467e-01 5.135533e-01
TAOK3           17  59173751 9.579176e-02 9.042082e-01
LOC784995       17  59695667 1.092454e-01 8.907546e-01
KSR2            17  59811886 1.302282e-01 8.697718e-01
neuronal        17  60046652 3.998629e-01 6.001371e-01
FBXO21          17  60215682 2.433525e-01 7.566475e-01
LOC787094       17  60252509 3.764977e-01 6.235023e-01
FBXW8           17  60336201 2.432090e-01 7.567910e-01
LOC787139       17  60418182 1.164860e-01 8.835140e-01
MED13L          17  60905161 4.339272e-01 5.660728e-01
TBX5            17  62533120 2.115553e-01 7.884447e-01
RBM19           17  62888697 1.338332e-01 8.661668e-01
SDSL            17  63277490 1.348571e-03 9.986514e-01
SDS             17  63304180 1.039167e-02 9.896083e-01
PLBD2           17  63314087 2.131800e-01 7.868200e-01
DTX1            17  63360344 4.725974e-01 5.274026e-01
RASAL1          17  63396863 2.140046e-01 7.859954e-01
DDX54           17  63448612 2.677522e-01 7.322478e-01
IQCD            17  63474036 2.816050e-01 7.183950e-01
TPCN1           17  63500472 3.820480e-01 6.179520e-01
SLC24A6         17  63559865 2.331837e-01 7.668162e-01
OAS2            17  63611963 7.043632e-02 9.295637e-01
OAS1            17  63638749 1.976882e-01 8.023118e-01
RPH3A           17  63685416 4.275219e-02 9.572478e-01
PTPN11          17  64014530 4.625477e-01 5.374523e-01
LOC534434       17  64206064 7.649037e-02 9.235096e-01
LOC613372       17  64365371 4.617269e-01 5.382731e-01
MAPKAPK5        17  64507822 3.169231e-04 9.996831e-01
ALDH2           17  64553979 2.284615e-04 9.997715e-01
LOC536747       17  64648147 2.974394e-01 7.025606e-01
RAB35           17  64724088 4.993750e-01 5.006250e-01
GCN1L1          17  64754159 4.169100e-01 5.830900e-01
MSI1            17  64915111 3.648100e-01 6.351900e-01
RNF10           17  65068551 5.079537e-01 4.920463e-01
CABP1           17  65154682 4.262857e-03 9.957371e-01
MLEC            17  65186452 4.276629e-01 5.723371e-01
LOC535156       17  65280687 2.574290e-01 7.425710e-01
HNF1A           17  65423052 1.656943e-01 8.343057e-01
OASL            17  65446346 3.211938e-01 6.788063e-01
ANKRD13A        17  65518340 2.126200e-01 7.873800e-01
GIT2            17  65557575 6.274733e-02 9.372527e-01
TCHP            17  65603692 1.170000e-03 9.988300e-01
GLTP            17  65629722 1.320000e-03 9.986800e-01
TRPV4           17  65677979 2.527112e-01 7.472887e-01
LOC617781       17  65717313 1.418286e-01 8.581714e-01
MVK             17  65865251 1.703469e-01 8.296531e-01
MMAB            17  65886404 1.205786e-01 8.794214e-01
UBE3B           17  65902817 6.910500e-02 9.308950e-01
LOC525975       17  65980607 1.660094e-01 8.339906e-01
ACACB           17  66101937 2.113719e-01 7.886281e-01
UNG             17  66221161 1.514857e-01 8.485143e-01
LOC100140210    17  66242285 4.415422e-01 5.584578e-01
SVOP            17  66277491 3.614448e-01 6.385552e-01
DAAO            17  66358629 1.474829e-01 8.525171e-01
SSH1            17  66384357 2.121437e-01 7.878563e-01
CORO1C          17  66469661 2.664133e-01 7.335867e-01
SELPLG          17  66557071 3.328200e-01 6.671800e-01
SART3           17  66608058 2.088567e-01 7.911433e-01
WSCD2           17  66851973 9.721378e-02 9.027862e-01
PIWIL3          17  67223540 4.273438e-01 5.726562e-01
SGSM1           17  67263937 1.701125e-01 8.298875e-01
LOC784784       17  67407701 6.918133e-02 9.308187e-01
LOC533883       17  67520752 1.110000e-03 9.988900e-01
ADRBK2          17  67671557 3.516846e-01 6.483154e-01
MYO18B          17  67785072 1.232241e-01 8.767759e-01
SEZ6L           17  68254137 4.175169e-01 5.824831e-01
ASPHD2          17  68355177 4.732567e-01 5.267433e-01
HPS4            17  68370746 8.455289e-01 1.544711e-01
TFIP11          17  68424691 3.521667e-03 9.964783e-01
TPST2           17  68449365 2.653444e-01 7.346556e-01
MN1             17  69431127 6.915307e-01 3.084693e-01
PITPNB          17  69535278 8.461523e-01 1.538477e-01
TTC28           17  69662961 4.747107e-01 5.252893e-01
CHEK2           17  70269920 5.994367e-01 4.005633e-01
LOC785632       17  70330103 1.765778e-02 9.823422e-01
KREMEN1         17  70566349 7.777244e-01 2.222756e-01
EWSR1           17  70690254 5.713857e-01 4.286143e-01
AP1B1           17  70735784 1.879169e-01 8.120831e-01
THOC5           17  70838729 7.806000e-03 9.921940e-01
NF2             17  70925087 1.140639e-01 8.859361e-01
ASCC2           17  71058543 1.669550e-01 8.330450e-01
MTMR3           17  71121598 6.719714e-02 9.328029e-01
HORMAD2         17  71306440 1.612056e-01 8.387944e-01
SF3A1           17  71496894 2.075750e-01 7.924250e-01
SEC14L2         17  71552495 5.003133e-01 4.996867e-01
OSBP2           17  71773279 2.470465e-01 7.529535e-01
MORC2           17  71920964 3.340750e-01 6.659250e-01
RNF185          17  72108390 5.765378e-01 4.234622e-01
LIMK2           17  72144342 4.481022e-01 5.518978e-01
PIK3IP1         17  72197530 3.709282e-01 6.290718e-01
DRG1            17  72278412 1.436057e-01 8.563943e-01
LOC100138159    17  72342587 4.772059e-01 5.227941e-01
PISD            17  72427070 5.564978e-01 4.435022e-01
LOC787908       17  72466328 3.356467e-01 6.643533e-01
LOC521542       17  72533341 2.034368e-01 7.965632e-01
SLC5A1          17  72690410 1.281463e-01 8.718537e-01
SLC5A4          17  72747746 2.068009e-01 7.931991e-01
LOC530023       17  73326016 4.281586e-01 5.718414e-01
UPB1            17  73502903 3.676154e-01 6.323846e-01
SPECC1L         17  73599986 2.147309e-01 7.852691e-01
LOC789892       17  73700474 1.180525e-01 8.819475e-01
RTDR1           17  73801105 1.904264e-01 8.095736e-01
LOC531152       17  73853171 1.800065e-01 8.199935e-01
PPM1F           17  73953964 9.533333e-04 9.990467e-01
MAPK1           17  74016113 1.119700e-01 8.880300e-01
PRODH           17  74055480 3.259504e-01 6.740496e-01
PPIL2           17  74074987 1.667600e-01 8.332400e-01
PI4KA           17  74200835 4.284571e-01 5.715429e-01
LOC518180       17  74288428 1.100000e-04 9.998900e-01
LOC787648       17  74344162 4.561144e-01 5.438856e-01
MED15           17  74425555 3.701258e-01 6.298742e-01
LOC511514       17  74663432 5.559444e-01 4.440556e-01
MRPL40          17  74700900 6.389333e-02 9.361067e-01
UFD1L           17  74716934 2.240978e-01 7.759022e-01
TXNRD2          17  74891896 3.760450e-01 6.239550e-01
VAC14           18   1452005 1.334893e-01 8.665107e-01
IL34            18   1550757 1.803335e-01 8.196665e-01
SF3B3           18   1621003 1.104860e-01 8.895140e-01
COG4            18   1656264 2.599571e-01 7.400429e-01
FUK             18   1681656 1.382337e-01 8.617663e-01
ST3GAL2         18   1748258 1.134438e-01 8.865563e-01
DDX19A          18   1772565 2.848571e-03 9.971514e-01
DDX19B          18   1799138 1.161492e-01 8.838508e-01
AARS            18   1832205 5.714714e-02 9.428529e-01
PDPR            18   1915190 1.507286e-01 8.492714e-01
RFWD3           18   2112702 2.333333e-03 9.976667e-01
MLKL            18   2154475 4.211609e-01 5.788391e-01
FA2H            18   2183760 2.325237e-01 7.674763e-01
WDR59           18   2291077 4.979400e-01 5.020600e-01
ZNRF1           18   2397256 5.295529e-01 4.704471e-01
CFDP1           18   2661909 5.332053e-01 4.667947e-01
CFDP2           18   2775499 1.061967e-01 8.938033e-01
BCNT2           18   2798675 2.515412e-01 7.484587e-01
TMEM170A        18   2851468 8.120167e-02 9.187983e-01
TMEM231         18   2881575 7.994769e-02 9.200523e-01
KARS            18   2961891 3.574436e-01 6.425564e-01
CNTNAP4         18   3656777 8.571341e-02 9.142866e-01
ADAMTS18        18   4558671 3.440736e-01 6.559264e-01
VAT1L           18   5050160 2.470337e-01 7.529663e-01
CLEC3A          18   5244976 1.570867e-01 8.429133e-01
WWOX            18   5289316 2.176652e-01 7.823348e-01
CDYL2           18   7420480 1.797500e-01 8.202500e-01
PKD1L2          18   7813942 4.794150e-01 5.205850e-01
LOC782210       18   7868943 3.117796e-01 6.882204e-01
BCMO1           18   7930857 1.696688e-01 8.303312e-01
GAN             18   7983576 2.786450e-01 7.213550e-01
LOC782414       18   8031183 1.959180e-01 8.040820e-01
LOC506171       18   8441030 2.677067e-01 7.322933e-01
LOC511659       18   8470158 3.005944e-01 6.994056e-01
LOC617296       18   8518081 1.686375e-01 8.313625e-01
HSD17B2         18   8635658 1.261113e-01 8.738887e-01
CDH13           18   9191055 1.908615e-01 8.091385e-01
NECAB2          18  10316510 6.062900e-02 9.393710e-01
SLC38A8         18  10355565 5.449043e-01 4.550957e-01
MBTPS1          18  10395904 1.904800e-01 8.095200e-01
LRRC50          18  10451899 4.417583e-02 9.558242e-01
TAF1C           18  10477685 1.575671e-01 8.424329e-01
KCNG4           18  10502960 1.182333e-02 9.881767e-01
WFDC1           18  10560986 5.532857e-01 4.467143e-01
ATP2C2          18  10610011 4.520241e-01 5.479759e-01
LOC531539       18  10698064 3.806575e-01 6.193425e-01
COTL1           18  10781007 3.175810e-01 6.824190e-01
USP10           18  10878806 2.174083e-01 7.825917e-01
CRISPLD2        18  10984623 1.763141e-01 8.236859e-01
LOC507534       18  11171356 4.925850e-01 5.074150e-01
IRF8            18  11885086 7.065089e-01 2.934911e-01
FBXO31          18  12972610 2.501900e-01 7.498100e-01
ZCCHC14         18  13040153 5.017220e-01 4.982780e-01
JPH3            18  13187049 2.245436e-01 7.754564e-01
LOC509550       18  13271751 5.080000e-03 9.949200e-01
SLC7A5          18  13343265 8.624667e-02 9.137533e-01
CA5A            18  13389919 1.007380e-01 8.992620e-01
BANP            18  13445868 2.857193e-01 7.142807e-01
ZC3H18          18  13882444 1.002670e-01 8.997330e-01
LOC789183       18  13986639 1.851417e-01 8.148583e-01
GALNS           18  14062827 3.181167e-02 9.681883e-01
CBFA2T3         18  14095339 2.858629e-01 7.141371e-01
ACSF3           18  14255581 5.555867e-01 4.444133e-01
ANKRD11         18  14370567 1.430614e-01 8.569386e-01
LOC618375       18  14651461 6.253287e-01 3.746713e-01
SHCBP1          18  14937187 7.008900e-01 2.991100e-01
LOC782177       18  15039844 8.379733e-02 9.162027e-01
MYLK3           18  15092713 3.815353e-01 6.184647e-01
GPT2            18  15372962 2.314663e-01 7.685337e-01
NETO2           18  15547815 4.961948e-01 5.038052e-01
ITFG1           18  15629360 2.089732e-01 7.910268e-01
PHKB            18  15931700 3.370867e-01 6.629133e-01
LOC789692       18  16566013 2.605347e-01 7.394653e-01
LOC528068       18  16571042 1.428987e-01 8.571013e-01
ABCC11          18  16660075 1.130333e-02 9.886967e-01
LOC789724       18  16709582 2.345517e-01 7.654483e-01
LONP2           18  16740454 5.150062e-01 4.849938e-01
N4BP1           18  17034280 1.544427e-01 8.455573e-01
LOC780820       18  17918421 2.034286e-03 9.979657e-01
LOC789927       18  18044449 1.682217e-01 8.317783e-01
ZNF423          18  18076065 1.765254e-01 8.234746e-01
HEATR3          18  18568070 1.467655e-01 8.532345e-01
LOC789894       18  18715103 1.030000e-03 9.989700e-01
ADCY7           18  18749105 1.180018e-01 8.819982e-01
BRD7            18  18816386 1.418571e-03 9.985814e-01
NKD1            18  19034096 2.544571e-01 7.455429e-01
NOD2            18  19182318 4.297800e-01 5.702200e-01
CYLD            18  19224815 5.002840e-01 4.997160e-01
LOC516179       18  20300218 1.672050e-01 8.327950e-01
TOX3            18  21003163 2.441956e-01 7.558044e-01
LOC100137797    18  21623424 2.904850e-01 7.095150e-01
CHD9            18  21728538 1.875236e-01 8.124764e-01
RBL2            18  21880757 2.440408e-01 7.559592e-01
RPGRIP1L        18  22023026 4.197611e-01 5.802389e-01
FTO             18  22118350 3.011169e-01 6.988831e-01
MMP2            18  23828915 5.775362e-01 4.224637e-01
LPCAT2          18  23862260 4.368508e-01 5.631493e-01
SLC6A2          18  23963224 3.992489e-01 6.007511e-01
CES1            18  24032295 1.363138e-01 8.636862e-01
BBS2            18  24204307 2.233684e-03 9.977663e-01
OGFOD1          18  24237018 1.438257e-01 8.561743e-01
AMFR            18  24294654 8.503129e-01 1.496871e-01
GNAO1           18  24348711 3.007049e-01 6.992951e-01
LOC513992       18  24764471 4.329880e-01 5.670120e-01
NUP93           18  24895267 4.511490e-01 5.488510e-01
SLC12A3         18  24996053 1.342473e-01 8.657527e-01
NLRC5           18  25128728 5.909804e-01 4.090196e-01
LOC782388       18  25217370 4.677975e-01 5.322025e-01
NIP30           18  25255330 6.666933e-01 3.333067e-01
CCDC102A        18  25580320 6.655306e-01 3.344694e-01
GPR114          18  25607990 5.568579e-01 4.431421e-01
GPR56           18  25696571 1.104642e-01 8.895358e-01
GPR97           18  25735607 4.860400e-01 5.139600e-01
CCDC135         18  25766247 1.469600e-01 8.530400e-01
KATNB1          18  25786176 1.720000e-03 9.982800e-01
LOC539231       18  25804502 3.568924e-01 6.431076e-01
CNGB1           18  25897704 3.488162e-01 6.511837e-01
MMP15           18  26025181 1.666367e-01 8.333633e-01
CSNK2A2         18  26101544 7.966667e-03 9.920333e-01
CCDC113         18  26169545 2.213917e-01 7.786083e-01
PRSS54          18  26204248 3.250870e-01 6.749130e-01
GINS3           18  26282010 9.285271e-01 7.147286e-02
NDRG4           18  26370218 4.273667e-02 9.572633e-01
CNOT1           18  26390852 1.184144e-01 8.815856e-01
GOT2            18  26532180 5.940771e-01 4.059229e-01
CDH8            18  29540971 1.613536e-01 8.386464e-01
CDH11           18  32802654 1.592092e-01 8.407908e-01
CDH5            18  34259633 1.718317e-01 8.281683e-01
TK2             18  34369767 7.385714e-04 9.992614e-01
CMTM2           18  34428665 1.046289e-01 8.953711e-01
CMTM4           18  34479267 2.273635e-01 7.726365e-01
LIC-2           18  34578374 6.700000e-04 9.993300e-01
CBFB            18  34829333 4.813500e-01 5.186500e-01
LOC100125939    18  34877785 6.193677e-01 3.806323e-01
LOC787862       18  34977283 8.208750e-01 1.791250e-01
LRRC36          18  35056583 8.317057e-01 1.682943e-01
ATP6V0D1        18  35168140 9.515900e-01 4.841000e-02
LOC619120       18  35237412 5.019867e-01 4.980133e-01
GFOD2           18  35343507 3.819400e-01 6.180600e-01
RANBP10         18  35388791 1.087718e-01 8.912282e-01
PSKH1           18  35510046 3.140923e-01 6.859077e-01
DUS2L           18  35604502 4.464583e-01 5.535417e-01
NFATC3          18  35647183 4.550980e-01 5.449020e-01
PRMT7           18  35806691 6.263391e-01 3.736609e-01
LOC100139934    18  36009013 3.070129e-01 6.929871e-01
placental       18  36100437 7.108214e-02 9.289179e-01
CDH1            18  36222094 6.930200e-02 9.306980e-01
TMCO7           18  36248192 6.290603e-01 3.709397e-01
CIRH1A          18  36472456 6.160100e-01 3.839900e-01
SNTB2           18  36516329 8.766555e-01 1.233445e-01
TERF2           18  36622370 5.868733e-01 4.131267e-01
CYB5B           18  36674600 8.273800e-01 1.726200e-01
NFAT5           18  36867081 4.186313e-01 5.813687e-01
NOB1            18  36938247 3.339083e-01 6.660917e-01
LOC100140404    18  36957972 2.369292e-01 7.630708e-01
WWP2            18  37016857 1.656814e-01 8.343186e-01
LOC510844       18  38188087 2.067125e-01 7.932875e-01
PMFBP1          18  39078832 2.035760e-01 7.964240e-01
IST1            18  39299989 7.784385e-02 9.221562e-01
AP1G1           18  39401199 3.751463e-01 6.248537e-01
PHLPP2          18  39498234 2.860900e-01 7.139100e-01
ZNF19           18  39728567 1.200000e-04 9.998800e-01
CALB2           18  39812100 8.567750e-02 9.143225e-01
LOC504406       18  39995923 2.984751e-01 7.015249e-01
RMP             18  40682780 7.731143e-02 9.226886e-01
ZNF536          18  40969597 2.627452e-01 7.372548e-01
ZNF507          18  43029923 1.620000e-03 9.983800e-01
DPY19L3         18  43089397 6.586374e-01 3.413626e-01
ANKRD27         18  43263337 3.041415e-01 6.958585e-01
TDRD12          18  43371143 3.676565e-01 6.323435e-01
SLC7A9          18  43434233 4.001007e-01 5.998993e-01
CCDC123         18  43532878 2.433917e-02 9.756608e-01
RHPN2           18  43584876 6.584773e-02 9.341523e-01
GPATCH1         18  43659734 2.387279e-01 7.612721e-01
WDR88           18  43722023 2.502287e-01 7.497713e-01
PEPD            18  44020217 1.382048e-01 8.617952e-01
CHST8           18  44305476 3.709360e-01 6.290640e-01
LSM14A          18  44801596 5.667654e-01 4.332346e-01
LOC617808       18  44916781 2.866162e-01 7.133838e-01
GPI             18  44981329 5.713200e-01 4.286800e-01
UBA2            18  45040701 5.006427e-01 4.993573e-01
WTIP            18  45082496 3.602756e-01 6.397244e-01
ZNF599          18  45733388 3.328571e-04 9.996671e-01
GRAMD1A         18  45937871 1.180446e-01 8.819554e-01
SCN1B           18  45961325 1.718050e-01 8.281950e-01
FXYD5           18  46067836 1.295275e-01 8.704725e-01
MAG             18  46186501 1.514523e-01 8.485477e-01
DMKN            18  46370253 1.431157e-01 8.568843e-01
LOC785831       18  46657611 4.276514e-01 5.723486e-01
PRODH2          18  46695502 2.124142e-01 7.875858e-01
NPHS1           18  46722279 5.157556e-02 9.484244e-01
WDR62           18  46914320 3.599697e-02 9.640030e-01
ZNF567          18  47089076 6.610182e-02 9.338982e-01
ZNF529          18  47180292 4.065714e-03 9.959343e-01
ZNF566          18  47236406 1.337338e-01 8.662663e-01
ZNF793          18  47383781 1.187476e-01 8.812524e-01
LOC790881       18  47413540 3.317400e-01 6.682600e-01
LOC786931       18  47463961 2.744350e-01 7.255650e-01
ZNF569          18  47618651 1.261050e-01 8.738950e-01
LOC100138971    18  47656684 2.878414e-01 7.121586e-01
ZNF420          18  47702721 1.759983e-01 8.240017e-01
LOC519309       18  47798211 3.386983e-01 6.613017e-01
ZFP30           18  47826366 9.970100e-02 9.002990e-01
LOC787397       18  47848726 1.804414e-01 8.195586e-01
LOC524350       18  47931949 6.345556e-03 9.936544e-01
LOC513625       18  48143941 1.105976e-01 8.894024e-01
SPINT2          18  48297391 1.097133e-01 8.902867e-01
LOC100139857    18  48475233 2.728647e-01 7.271353e-01
ACTN4           18  48669914 1.777269e-01 8.222731e-01
FBXO17          18  48913701 2.979286e-02 9.702071e-01
LOC521171       18  49097098 4.021750e-02 9.597825e-01
PAK4            18  49122634 5.198421e-01 4.801579e-01
LOC509172       18  49338479 4.493367e-01 5.506633e-01
SUPT5H          18  49403765 2.890367e-01 7.109633e-01
LOC781037       18  49703830 2.376381e-01 7.623619e-01
FCGBP           18  49742503 2.308464e-01 7.691536e-01
AKT2            18  49902196 4.330600e-01 5.669400e-01
BLVRB           18  50058524 3.952700e-01 6.047300e-01
SPTBN4          18  50077139 1.023975e-01 8.976025e-01
NUMBL           18  50230808 7.002257e-01 2.997743e-01
LOC514322       18  50255980 3.914482e-01 6.085518e-01
ITPKC           18  50272813 2.035811e-01 7.964189e-01
SNRPA           18  50300508 9.874286e-03 9.901257e-01
CYP2S1          18  50656631 1.296489e-01 8.703511e-01
AXL             18  50677445 2.431231e-02 9.756877e-01
HNRNPUL1        18  50722571 7.236143e-02 9.276386e-01
CEACAM8         18  51140948 1.058650e-01 8.941350e-01
LOC615688       18  51245680 7.778656e-01 2.221344e-01
LOC100137901    18  51468350 8.318667e-01 1.681333e-01
GRIK5           18  51530717 3.845562e-01 6.154438e-01
LOC522128       18  51808317 3.913333e-03 9.960867e-01
PHLDB3          18  52001246 2.887054e-01 7.112946e-01
ETHE1           18  52048418 5.034600e-01 4.965400e-01
PLAUR           18  52201946 5.746364e-03 9.942536e-01
SMG9            18  52274594 8.218444e-02 9.178156e-01
KCNN4           18  52304421 1.178220e-01 8.821780e-01
LOC517970       18  52378193 5.776943e-01 4.223057e-01
ZNF45           18  52429256 1.929267e-01 8.070733e-01
ZNF226          18  52476568 1.280444e-01 8.719556e-01
ZNF227          18  52497934 2.601250e-03 9.973988e-01
LOC504436       18  52552014 1.283591e-01 8.716409e-01
LOC538686       18  52584878 7.986157e-01 2.013843e-01
ZNF180          18  52639960 6.242100e-01 3.757900e-01
LOC789978       18  52733986 3.633300e-01 6.366700e-01
PVR             18  52760542 6.533390e-01 3.466610e-01
CEACAM19        18  52848489 1.443731e-01 8.556269e-01
PVRL2           18  52986306 6.534650e-01 3.465350e-01
RELB            18  53100139 2.728464e-01 7.271536e-01
SFRS16          18  53131488 3.691667e-04 9.996308e-01
LRRC68          18  53172451 3.751500e-01 6.248500e-01
EXOC3L2         18  53304383 7.308767e-01 2.691233e-01
OPA3            18  53546930 7.745789e-01 2.254211e-01
SYMPK           18  53802545 2.801731e-01 7.198269e-01
NOVA2           18  53882757 2.166667e-03 9.978333e-01
CCDC61          18  53924744 4.284414e-01 5.715586e-01
HIF3A           18  53991837 2.012740e-01 7.987260e-01
PPP5C           18  54024355 2.568571e-03 9.974314e-01
PRKD2           18  54224338 2.330538e-01 7.669462e-01
Zinedin         18  54261893 4.322222e-04 9.995678e-01
GRLF1           18  54425470 1.771513e-01 8.228487e-01
ZC3H4           18  54551736 3.017900e-01 6.982100e-01
SAE1            18  54611085 3.364113e-01 6.635887e-01
CCDC9           18  54707368 1.778333e-03 9.982217e-01
DHX34           18  54786045 3.420882e-01 6.579118e-01
MEIS3           18  54824808 4.006060e-01 5.993940e-01
SLC8A2          18  54852067 2.285714e-04 9.997714e-01
CRX             18  55147943 3.580562e-01 6.419438e-01
LIG1            18  55309510 2.254789e-01 7.745211e-01
LOC617306       18  55451392 9.730000e-03 9.902700e-01
LOC618181       18  55542988 8.895083e-02 9.110492e-01
GRWD1           18  55573106 1.948833e-02 9.805117e-01
LOC100140306    18  55604812 1.254667e-02 9.874533e-01
SULT2B1         18  55663082 3.788818e-01 6.211182e-01
HSD17B14        18  55878286 2.836771e-01 7.163229e-01
PLEKHA4         18  55902616 3.131433e-01 6.868567e-01
NUCB1           18  55939498 1.127011e-01 8.872989e-01
SNRNP70         18  56060015 1.517143e-03 9.984829e-01
LOC785907       18  56160696 4.286886e-01 5.713114e-01
SLC6A16         18  56225665 1.746283e-01 8.253717e-01
CCDC155         18  56310380 2.231744e-01 7.768256e-01
ALDH16A1        18  56364657 8.883333e-04 9.991117e-01
TSKS            18  56572917 1.543975e-01 8.456025e-01
MED25           18  56632508 5.011367e-01 4.988633e-01
LOC511180       18  56740979 5.152167e-02 9.484783e-01
VRK3            18  56750674 1.205778e-01 8.794222e-01
LOC784785       18  56789883 3.227200e-02 9.677280e-01
C18H19ORF41     18  56812086 6.992071e-01 3.007929e-01
MYH14           18  56870195 8.436963e-02 9.156304e-01
POLD1           18  57008781 4.917383e-01 5.082617e-01
LRRC4B          18  57106006 1.429314e-01 8.570686e-01
SHANK1          18  57229000 1.029800e-01 8.970200e-01
LIM2            18  57820869 4.059100e-02 9.594090e-01
LOC537103       18  57901165 1.343913e-01 8.656088e-01
LOC618283       18  57938793 3.392222e-03 9.966078e-01
LOC787654       18  58030009 5.303929e-02 9.469607e-01
ZNF613          18  58101567 2.513817e-01 7.486183e-01
PPP2R1A         18  58426854 1.429600e-01 8.570400e-01
LOC539675       18  58660724 8.391429e-03 9.916086e-01
ZNF480          18  58669053 1.657983e-01 8.342017e-01
LOC787057       18  58696915 2.249333e-01 7.750667e-01
LOC100139760    18  58792480 9.232857e-03 9.907671e-01
LOC785630       18  59128293 2.719470e-01 7.280530e-01
LOC788599       18  60232230 1.462086e-01 8.537914e-01
LOC618337       18  60248854 6.112500e-04 9.993888e-01
ZNF415          18  60271091 1.597500e-03 9.984025e-01
LOC100139758    18  60352809 3.501000e-03 9.964990e-01
LOC785341       18  60710597 1.840864e-01 8.159136e-01
NLRP12          18  61093007 1.028664e-01 8.971336e-01
LOC513943       18  61210643 1.646123e-01 8.353877e-01
CACNG6          18  62111161 3.745714e-01 6.254286e-01
VSTM1           18  62145550 1.556386e-01 8.443614e-01
LOC530828       18  62447611 6.601056e-01 3.398944e-01
PPP1R12C        18  62743472 1.443171e-01 8.556829e-01
RDH13           18  62787517 3.344617e-01 6.655383e-01
LAIR1           18  63049819 1.901943e-01 8.098057e-01
TTYH1           18  63090510 3.700400e-01 6.299600e-01
LOC509574       18  63359526 1.703991e-01 8.296009e-01
TMC4            18  63400428 6.430000e-03 9.935700e-01
NLRP13          18  63613113 8.952750e-02 9.104725e-01
NLRP5           18  63668513 1.066250e-03 9.989337e-01
ZIM2            18  63823920 1.625247e-01 8.374753e-01
PEG3            18  64267633 5.793333e-03 9.942067e-01
LOC789803       18  64293090 1.257775e-01 8.742225e-01
ZNF264          18  64605752 1.351631e-01 8.648369e-01
LOC789715       18  64709974 5.656257e-01 4.343743e-01
ZNF547          18  64758244 3.630050e-01 6.369950e-01
ZNF548          18  64807628 2.765588e-01 7.234413e-01
LOC524891       18  64819506 1.509400e-01 8.490600e-01
LOC100124497    18  65133076 3.259271e-01 6.740729e-01
ZNF211          18  65254869 4.505000e-03 9.954950e-01
LOC789374       18  65315598 2.824817e-01 7.175183e-01
ZNF17           18  65377613 1.995912e-01 8.004088e-01
LOC100139325    18  65490618 5.966667e-04 9.994033e-01
ZNF154          18  65519530 7.393071e-02 9.260693e-01
LOC616329       18  65642785 2.401023e-01 7.598977e-01
ZNF274          18  65737361 4.055775e-01 5.944225e-01
LOC100141141    18  65876310 1.436667e-03 9.985633e-01
CA10            19    625786 2.947106e-01 7.052894e-01
TOM1L1          19   5223853 1.115625e-01 8.884375e-01
STXBP4          19   5321882 2.766949e-01 7.233051e-01
HLF             19   5697960 9.040043e-02 9.095996e-01
MMD             19   5818089 4.167080e-01 5.832920e-01
PCTP            19   6452735 8.296111e-02 9.170389e-01
LOC616574       19   6530818 8.660000e-02 9.134000e-01
LOC528282       19   6601540 3.057075e-01 6.942925e-01
DGKE            19   7875822 4.582392e-01 5.417608e-01
TRIM25          19   7938987 1.483373e-01 8.516627e-01
SCPEP1          19   8020943 1.497229e-01 8.502771e-01
LOC505542       19   8323069 2.513621e-01 7.486379e-01
CUEDC1          19   8901721 2.889650e-01 7.110350e-01
DYNLL2          19   9115265 5.009750e-02 9.499025e-01
MKS1            19   9383377 1.821667e-03 9.981783e-01
LPO             19   9441130 2.629236e-01 7.370764e-01
MPO             19   9474365 2.410000e-03 9.975900e-01
BZRAP1          19   9497645 1.678500e-01 8.321500e-01
RNF43           19   9547335 1.391746e-01 8.608254e-01
MTMR4           19   9671089 4.025455e-03 9.959745e-01
TEX14           19   9748570 5.504310e-01 4.495690e-01
RAD51C          19   9890370 4.172857e-03 9.958271e-01
TRIM37          19  10169871 2.159652e-01 7.840348e-01
GDPD1           19  10414714 2.815822e-01 7.184178e-01
YPEL2           19  10547493 5.947450e-01 4.052550e-01
DHX40           19  10762274 1.936870e-01 8.063130e-01
CLTC            19  10826038 1.199660e-01 8.800340e-01
TMEM49          19  10903929 1.322760e-01 8.677240e-01
TUBD1           19  11045744 2.567988e-01 7.432013e-01
RPS6KB1         19  11072379 2.462750e-01 7.537250e-01
MED13           19  11269333 5.302750e-01 4.697250e-01
LOC534471       19  11401381 6.201111e-03 9.937989e-01
LOC783256       19  11495879 1.359260e-01 8.640740e-01
TBX4            19  11867557 3.535000e-03 9.964650e-01
BCAS3           19  11959830 2.497333e-01 7.502667e-01
LOC514005       19  12606689 5.506830e-01 4.493170e-01
APPBP2          19  12770373 7.141053e-03 9.928589e-01
C19H17orf64     19  12822385 1.264487e-01 8.735513e-01
USP32           19  12880830 1.274600e-01 8.725400e-01
MYOHD1          19  13161079 4.840662e-01 5.159337e-01
AATF            19  13649935 1.257317e-01 8.742683e-01
ACACA           19  13786318 6.028680e-02 9.397132e-01
C19H17orf78     19  14005639 1.155517e-01 8.844483e-01
TADA2A          19  14039891 1.536386e-01 8.463614e-01
SYNRG           19  14128522 4.300279e-01 5.699721e-01
DDX52           19  14214841 2.805629e-01 7.194371e-01
HNF1B           19  14287881 2.228800e-01 7.771200e-01
LOC515657       19  14448451 2.197463e-01 7.802537e-01
CCL5            19  14822474 2.320900e-01 7.679100e-01
LOC616772       19  14834210 1.550856e-01 8.449144e-01
TAF15           19  14859555 5.385714e-04 9.994614e-01
LOC519276       19  14905519 2.476137e-01 7.523863e-01
AP2B1           19  15027529 5.950153e-01 4.049847e-01
SLFN11          19  15130500 5.825000e-02 9.417500e-01
UNC45B          19  15235780 2.476664e-01 7.523336e-01
FNDC8           19  15283524 8.495556e-03 9.915044e-01
RAD51L3         19  15297251 1.989130e-01 8.010870e-01
RFFL            19  15378713 1.473083e-02 9.852692e-01
LIG3            19  15405787 3.687307e-01 6.312693e-01
CCT6B           19  15449846 4.286700e-01 5.713300e-01
TMEM132E        19  15792823 3.292933e-01 6.707067e-01
CCL11           19  16196490 1.243333e-03 9.987567e-01
ACCN1           19  16353496 2.043872e-01 7.956128e-01
LOC100139041    19  17650637 5.259713e-01 4.740287e-01
MYO1D           19  17669836 2.179028e-01 7.820972e-01
RHBDL3          19  18161039 2.483411e-01 7.516589e-01
RHOT1           19  18249936 1.994135e-01 8.005865e-01
RNF135          19  18330218 2.074730e-01 7.925270e-01
CENTA2          19  18353057 9.729118e-02 9.027088e-01
ATAD5           19  18411915 2.300710e-01 7.699290e-01
CRLF3           19  18460598 5.654273e-02 9.434573e-01
SUZ12           19  18505330 1.038200e-02 9.896180e-01
RAB11FIP4       19  18851107 9.138224e-02 9.086178e-01
LOC100141269    19  18976383 3.683711e-01 6.316289e-01
NF1             19  19131785 2.057036e-01 7.942964e-01
LOC100138565    19  19462742 4.433329e-01 5.566671e-01
LOC100137897    19  19647449 1.888407e-01 8.111593e-01
LGALS9          19  19737771 2.854143e-01 7.145857e-01
NOS2            19  19765431 1.872400e-01 8.127600e-01
NLK             19  20179103 2.563784e-01 7.436216e-01
SLC46A1         19  20444060 7.483333e-04 9.992517e-01
SLC13A2         19  20502707 1.433743e-01 8.566257e-01
FOXN1           19  20548034 1.574089e-01 8.425911e-01
SPAG5           19  20592090 3.446083e-01 6.553917e-01
LOC517133       19  20621738 2.397273e-03 9.976027e-01
SUPT6H          19  20656498 5.007537e-01 4.992463e-01
Pf1             19  20835650 3.686667e-04 9.996313e-01
SEZ6            19  20878155 1.670000e-01 8.330000e-01
PIPOX           19  20963974 7.164941e-02 9.283506e-01
MYO18A          19  20993959 2.240063e-01 7.759937e-01
TAOK1           19  21263636 5.297524e-01 4.702476e-01
ANKRD13B        19  21411473 8.190000e-03 9.918100e-01
SSH2            19  21444103 1.483290e-01 8.516710e-01
EFCAB5          19  21634102 1.925707e-01 8.074293e-01
SLC6A4          19  21851476 9.119687e-02 9.088031e-01
LOC532189       19  22028050 1.195875e-02 9.880412e-01
GOSR1           19  22108021 2.802343e-01 7.197657e-01
ABR             19  22290282 2.302875e-01 7.697125e-01
NXN             19  22462123 2.156208e-01 7.843792e-01
GLOD4           19  22633583 1.326971e-01 8.673029e-01
LOC514012       19  22910385 6.445385e-03 9.935546e-01
RPH3AL          19  22924239 2.387107e-01 7.612893e-01
YWHAE           19  23089616 1.670067e-01 8.329933e-01
CRK             19  23138398 4.972667e-01 5.027333e-01
PITPNA          19  23216020 4.402757e-01 5.597243e-01
SLC43A2         19  23264297 4.029743e-01 5.970257e-01
SCARF1          19  23311449 8.666667e-04 9.991333e-01
PRPF8           19  23324653 2.503720e-01 7.496280e-01
WDR81           19  23394522 2.502488e-01 7.497512e-01
SMYD4           19  23441251 2.724138e-01 7.275862e-01
RPA1            19  23476908 1.598031e-01 8.401969e-01
DPH1            19  23635271 7.855556e-04 9.992144e-01
SMG6            19  23663273 1.246260e-01 8.753740e-01
METT10D         19  23965422 2.868300e-01 7.131700e-01
PAFAH1B1        19  24112803 1.877109e-01 8.122891e-01
eIF-3           19  24168874 1.411667e-03 9.985883e-01
SPATA22         19  24808424 6.076592e-01 3.923408e-01
ASPA            19  24826020 5.951229e-01 4.048771e-01
TRPV3           19  24860819 2.419110e-01 7.580890e-01
TRPV1           19  24890011 2.333080e-01 7.666920e-01
CTNS            19  24952262 1.634914e-01 8.365086e-01
LOC100140050    19  25004434 2.376905e-01 7.623095e-01
LOC100139817    19  25086283 3.589350e-01 6.410650e-01
CAMKK1          19  25106059 1.444071e-01 8.555929e-01
P2RX1           19  25141920 3.209500e-02 9.679050e-01
ATP2A3          19  25165206 4.476056e-02 9.552394e-01
ZZEF1           19  25228972 8.006921e-02 9.199308e-01
LOC528403       19  25339445 1.955355e-01 8.044645e-01
UBE2G1          19  25421351 4.275907e-01 5.724093e-01
SPNS3           19  25529363 1.671529e-01 8.328471e-01
LOC613889       19  25599514 2.482863e-01 7.517137e-01
MYBBP1A         19  25637591 8.854800e-02 9.114520e-01
TEKT1           19  25667539 4.351111e-03 9.956489e-01
FBXO39          19  25751590 1.782767e-01 8.217233e-01
XAF1            19  25759387 1.423800e-01 8.576200e-01
SLC13A5         19  25792786 4.281071e-01 5.718929e-01
LOC512933       19  25861955 1.798878e-01 8.201122e-01
LOC518986       19  25933852 4.037523e-01 5.962477e-01
AIPL1           19  26031760 3.805117e-01 6.194883e-01
LOC788123       19  26272738 8.715556e-03 9.912844e-01
LOC528166       19  26638936 4.330177e-01 5.669823e-01
DHX33           19  26704580 4.298600e-01 5.701400e-01
NUP88           19  26741125 6.662267e-01 3.337733e-01
RABEP1          19  26762909 8.082277e-01 1.917723e-01
KIF1C           19  27015843 2.886057e-01 7.113943e-01
MINK1           19  27128290 1.527325e-01 8.472675e-01
ALOX12E         19  27360698 6.750000e-05 9.999325e-01
LOC100137840    19  27545120 4.288814e-01 5.711186e-01
DNAH2           19  28028024 6.371339e-01 3.628661e-01
LOC100138708    19  28190406 8.570557e-01 1.429443e-01
ALOX15B         19  28306286 9.926586e-01 7.341429e-03
ALOX12B         19  28330393 8.257967e-01 1.742033e-01
NDEL1           19  28638782 7.472350e-01 2.527650e-01
MYH10           19  28681789 2.295082e-01 7.704918e-01
PIK3R6          19  28916855 2.218162e-01 7.781837e-01
PIK3R5          19  28975133 5.338869e-01 4.661131e-01
NTN1            19  29071432 2.484094e-01 7.515906e-01
STX8            19  29279305 1.639771e-01 8.360229e-01
LOC505885       19  29491021 2.262583e-02 9.773742e-01
LOC506996       19  29518519 2.834089e-01 7.165911e-01
GLP2R           19  29611055 4.477881e-01 5.522119e-01
GAS7            19  29670280 1.599972e-01 8.400028e-01
LOC100140275    19  29879066 2.937000e-01 7.063000e-01
MYH13           19  29957776 1.315277e-01 8.684723e-01
MYH8            19  30030083 9.667727e-02 9.033227e-01
MYH4            19  30079858 4.374583e-01 5.625417e-01
MYH2            19  30142778 4.998217e-01 5.001783e-01
MYH3            19  30230290 8.258750e-03 9.917413e-01
SCO1            19  30276537 1.555671e-01 8.444329e-01
LOC504970       19  30304432 2.088236e-01 7.911764e-01
LOC539499       19  30669468 3.586836e-01 6.413164e-01
DNAH9           19  30962723 2.118956e-01 7.881044e-01
MAP2K4          19  31286305 5.021494e-01 4.978506e-01
LOC539517       19  31794339 3.533867e-01 6.466133e-01
LOC509257       19  31867232 1.788410e-01 8.211590e-01
ELAC2           19  31965173 1.967700e-01 8.032300e-01
HS3ST3A1        19  32345394 4.715211e-01 5.284789e-01
COX10           19  32698451 2.222877e-01 7.777123e-01
HS3ST3B1        19  32833408 3.170714e-03 9.968293e-01
PMP22           19  33357668 6.082125e-02 9.391787e-01
TEKT3           19  33417450 2.060000e-03 9.979400e-01
CDRT4           19  33528230 2.414857e-02 9.758514e-01
LOC511953       19  33599436 2.920358e-01 7.079642e-01
ZNF287          19  33721548 4.892500e-02 9.510750e-01
LOC509555       19  33779590 3.055800e-01 6.944200e-01
PIGL            19  33889248 7.705923e-02 9.229408e-01
NCOR1           19  33937747 2.312285e-01 7.687715e-01
TTC19           19  34045584 3.336267e-01 6.663733e-01
ADORA2B         19  34085705 1.686100e-01 8.313900e-01
SPECC1          19  34126663 2.363115e-01 7.636885e-01
AKAP10          19  34342475 2.523708e-01 7.476292e-01
ULK2            19  34425694 5.016250e-01 4.983750e-01
ALDH3A2         19  34524595 4.266667e-03 9.957333e-01
SLC47A1         19  34590026 1.668417e-01 8.331583e-01
EPN2            19  34720518 4.673940e-01 5.326060e-01
GRAP            19  34797396 1.931667e-03 9.980683e-01
LOC100139162    19  34836416 1.674067e-01 8.325933e-01
MYO15A          19  35049942 1.999620e-01 8.000380e-01
LRRC48          19  35140272 3.333850e-01 6.666150e-01
TOM1L2          19  35160426 1.117411e-01 8.882589e-01
PEMT            19  35390116 3.343289e-01 6.656711e-01
MED9            19  35426595 6.254000e-02 9.374600e-01
MPRIP           19  35561126 1.272277e-01 8.727723e-01
TNFRSF13B       19  35690698 6.064260e-01 3.935740e-01
DHRS7B          19  35767986 4.001790e-01 5.998210e-01
KCNJ12          19  35957534 3.008230e-01 6.991770e-01
UTP18           19  36083884 1.023221e-01 8.976779e-01
LOC511415       19  36146169 4.659131e-01 5.340869e-01
LOC617910       19  36231487 3.428343e-01 6.571657e-01
SPAG9           19  36346849 2.257812e-01 7.742188e-01
LOC784138       19  36423386 5.289400e-02 9.471060e-01
LUC7L3          19  36622637 2.967000e-03 9.970330e-01
ANKRD40         19  36655316 1.046429e-02 9.895357e-01
ABCC3           19  36676061 2.554153e-01 7.445847e-01
CACNA1G         19  36732571 4.238645e-02 9.576135e-01
MYCBPAP         19  36822248 7.467537e-01 2.532463e-01
RSAD1           19  36860708 8.090500e-02 9.190950e-01
ACSF2           19  36872072 7.881667e-02 9.211833e-01
XYLT2           19  36948020 4.783083e-01 5.216917e-01
PDK2            19  37180280 4.434050e-01 5.565950e-01
ITGA3           19  37216125 6.313687e-02 9.368631e-01
MYST2           19  37444654 1.646200e-02 9.835380e-01
SPOP            19  37574706 2.906821e-01 7.093179e-01
NGFR            19  37725214 1.849867e-01 8.150133e-01
ZNF652          19  37874314 3.636282e-01 6.363718e-01
B4GALNT2        19  38024808 2.993432e-01 7.006568e-01
IGF2BP1         19  38141340 3.393144e-01 6.606856e-01
LOC526482       19  38364943 4.036667e-03 9.959633e-01
SKAP1           19  38706719 5.260862e-01 4.739138e-01
SP2             19  39196404 8.555145e-01 1.444855e-01
KPNB1           19  39411724 1.683917e-01 8.316083e-01
NPEPPS          19  39465686 4.598292e-01 5.401708e-01
GPR179          19  39626123 5.861667e-03 9.941383e-01
SOCS7           19  39652391 6.412000e-03 9.935880e-01
ARHGAP23        19  39726739 4.553509e-01 5.446491e-01
LOC535629       19  39793839 3.615385e-05 9.999638e-01
MLLT6           19  39937313 3.341933e-01 6.658067e-01
PIP4K2B         19  39994465 1.430014e-01 8.569986e-01
LASP1           19  40091241 4.143750e-04 9.995856e-01
FBXO47          19  40140680 3.345400e-01 6.654600e-01
PLXDC1          19  40227017 3.290585e-01 6.709415e-01
FBXL20          19  40379526 1.545462e-01 8.454538e-01
CRKRS           19  40527295 7.513650e-01 2.486350e-01
STARD3          19  40664721 2.523012e-01 7.476987e-01
IKZF3           19  40778672 4.089958e-01 5.910042e-01
GSDML           19  40893192 2.565000e-03 9.974350e-01
PSMD3           19  40961175 1.432314e-01 8.567686e-01
CASC3           19  41087719 5.012633e-01 4.987367e-01
WIPF2           19  41143307 1.642738e-01 8.357262e-01
RARA            19  41204591 4.594230e-01 5.405770e-01
TNS4            19  41351028 4.360000e-04 9.995640e-01
SMARCE1         19  41488860 2.774671e-01 7.225329e-01
KRT26           19  41618530 2.206125e-01 7.793875e-01
KRT23           19  41773481 1.270020e-01 8.729980e-01
LOC510062       19  41986846 3.774000e-03 9.962260e-01
LOC788228       19  42036386 3.399650e-01 6.600350e-01
KRT33A          19  42208201 3.887143e-03 9.961129e-01
KRT32           19  42306823 8.718833e-02 9.128117e-01
KRT36           19  42325351 1.271429e-04 9.998729e-01
ACLY            19  42695348 3.000260e-01 6.999740e-01
TTC25           19  42748309 1.551954e-01 8.448046e-01
LOC514420       19  42826464 3.755244e-01 6.244756e-01
STAT5B          19  42963446 2.625000e-04 9.997375e-01
STAT3           19  43057309 5.175724e-02 9.482428e-01
BRCA1           19  43713619 4.042820e-01 5.957180e-01
NBR1            19  43786568 2.909471e-01 7.090529e-01
DHX8            19  44039846 3.446833e-02 9.655317e-01
MEOX1           19  44173935 5.000017e-01 4.999983e-01
CD300LG         19  44339796 4.289429e-01 5.710571e-01
MPP2            19  44390387 3.896364e-03 9.961036e-01
HDAC5           19  44540769 7.500525e-01 2.499475e-01
GPATCH8         19  44817631 5.887712e-01 4.112288e-01
ADAM11          19  45106082 2.855343e-01 7.144657e-01
EFTUD2          19  45200475 2.184925e-01 7.815075e-01
LOC511170       19  45259704 4.292571e-01 5.707429e-01
NMT1            19  45378157 5.645443e-01 4.354557e-01
ARHGAP27        19  45679418 3.342933e-01 6.657067e-01
PLEKHM1         19  45729601 3.462167e-02 9.653783e-01
LOC523424       19  45747033 1.372857e-03 9.986271e-01
LOC614269       19  45796149 1.001710e-01 8.998290e-01
WNT3            19  46021053 2.232675e-01 7.767325e-01
NSF             19  46086725 2.036697e-01 7.963303e-01
ARF4            19  46250599 1.252125e-01 8.747875e-01
CRHR1           19  46455348 2.004940e-01 7.995060e-01
MAPT            19  46594963 2.084000e-01 7.916000e-01
LOC535946       19  46655761 5.863848e-01 4.136152e-01
CDC27           19  46847832 1.396786e-01 8.603214e-01
ITGB3           19  46967966 2.024814e-01 7.975186e-01
EFCAB3          19  47475942 1.646482e-01 8.353518e-01
TLK2            19  47559874 6.288150e-01 3.711850e-01
MRC2            19  47696478 2.501337e-01 7.498662e-01
MARCH10         19  47759659 2.174363e-01 7.825637e-01
TANC2           19  48095557 1.011970e-01 8.988030e-01
ACE             19  48477342 1.666667e-06 9.999983e-01
DCAF7           19  48517522 1.252988e-01 8.747012e-01
MAP3K3          19  48565914 4.624750e-02 9.537525e-01
CCDC47          19  48665898 5.787500e-04 9.994212e-01
LOC100140430    19  48697031 1.847300e-01 8.152700e-01
FTSJ3           19  48719061 3.304500e-01 6.695500e-01
LOC517426       19  48795209 1.855245e-01 8.144755e-01
LOC524719       19  48925518 1.404176e-01 8.595824e-01
TEX2            19  49006739 3.180615e-01 6.819385e-01
PECAM1          19  49176965 3.739905e-01 6.260095e-01
LOC789682       19  49271737 2.381083e-01 7.618917e-01
CCDC45          19  49343087 1.972820e-01 8.027180e-01
SMURF2          19  49384531 3.201993e-01 6.798007e-01
BPTF            19  49617960 1.187774e-01 8.812226e-01
NOL11           19  49796680 9.407000e-02 9.059300e-01
LOC782067       19  49840271 1.779418e-01 8.220582e-01
B3GNTL1         19  50337419 2.309879e-01 7.690121e-01
TBCD            19  50388292 2.246847e-01 7.753153e-01
RAB40B          19  50583552 1.679200e-01 8.320800e-01
LOC100140202    19  50614041 2.503425e-01 7.496575e-01
FOXK2           19  50652503 1.134118e-03 9.988659e-01
LOC506185       19  50789320 6.666667e-05 9.999333e-01
CSNK1D          19  51211785 4.016080e-01 5.983920e-01
SLC16A3         19  51243115 3.334717e-01 6.665283e-01
LOC518878       19  51271889 5.282353e-04 9.994718e-01
FASN            19  51386735 7.142857e-06 9.999929e-01
CCDC137         19  51757349 2.148000e-02 9.785200e-01
NPLOC4          19  51782155 3.600400e-02 9.639960e-01
LOC783611       19  51836796 1.489483e-01 8.510517e-01
BAHCC1          19  51911878 8.745750e-02 9.125425e-01
SLC38A10        19  52052448 3.360156e-01 6.639844e-01
AATK            19  52179673 4.308143e-01 5.691857e-01
BAIAP2          19  52202206 1.232008e-01 8.767992e-01
LOC507056       19  52306333 1.490082e-01 8.509918e-01
RNF213          19  52738704 4.551604e-01 5.448396e-01
LOC512869       19  52880326 5.476277e-01 4.523723e-01
CARD14          19  53049358 8.681783e-01 1.318217e-01
CCDC40          19  53119721 9.942086e-01 5.791429e-03
TBC1D16         19  53182848 5.357692e-01 4.642308e-01
HRNBP3          19  53629184 1.832589e-01 8.167411e-01
TIMP2           19  54078825 3.139367e-01 6.860633e-01
USP36           19  54144923 2.412810e-01 7.587190e-01
LOC100141038    19  54222754 7.583000e-03 9.924170e-01
LOC788092       19  54311890 1.283085e-01 8.716915e-01
PGS1            19  54413813 3.350083e-01 6.649917e-01
LOC536606       19  54546060 1.586500e-01 8.413500e-01
BIRC5           19  54560940 4.833333e-04 9.995167e-01
AFMID           19  54579026 3.583333e-01 6.416667e-01
TMC8            19  54634147 2.526337e-01 7.473663e-01
TMC6            19  54646620 3.201542e-01 6.798458e-01
TNRC6C          19  54667672 3.097441e-01 6.902559e-01
LOC100140583    19  55116159 1.200365e-01 8.799635e-01
SEC14L1         19  55330510 1.500790e-01 8.499210e-01
MGAT5B          19  55568737 1.844364e-01 8.155636e-01
MFSD11          19  55645177 1.136267e-02 9.886373e-01
MXRA7           19  55681267 2.556627e-01 7.443373e-01
ST6GALNAC1      19  55748829 4.330811e-01 5.669189e-01
RNF157          19  56100066 2.391833e-01 7.608167e-01
EXOC7           19  56189873 4.268560e-01 5.731440e-01
SRP68           19  56224455 9.646200e-02 9.035380e-01
LOC510634       19  56279907 1.434700e-01 8.565300e-01
ACOX1           19  56301080 1.025556e-03 9.989744e-01
FBF1            19  56326093 1.859938e-02 9.814006e-01
UNC13D          19  56403275 3.436000e-03 9.965640e-01
UNK             19  56420984 8.062231e-02 9.193777e-01
ITGB4           19  56472341 2.951931e-01 7.048069e-01
SAP30BP         19  56516493 8.546062e-02 9.145394e-01
RECQL5          19  56551168 2.028730e-01 7.971270e-01
LLGL2           19  56619165 4.439329e-01 5.560671e-01
LOC512110       19  56680137 1.018470e-01 8.981530e-01
GRB2            19  56753187 1.643944e-02 9.835606e-01
GGA3            19  56864492 1.737150e-01 8.262850e-01
C19H17ORF28     19  57075809 1.288660e-01 8.711340e-01
OTOP3           19  57098319 8.554286e-03 9.914457e-01
OTOP2           19  57112097 2.506325e-01 7.493675e-01
FADS6           19  57143995 3.728514e-01 6.271486e-01
TMEM104         19  57237999 5.858730e-01 4.141270e-01
RAB37           19  57290997 6.816293e-01 3.183707e-01
LOC100138789    19  57320435 6.098571e-02 9.390143e-01
CD300LB         19  57567252 3.281483e-01 6.718517e-01
KIF19           19  57732054 7.215714e-02 9.278429e-01
DNAI2           19  57760759 2.000000e-04 9.998000e-01
LOC783827       19  57774645 2.196143e-02 9.780386e-01
TTYH2           19  57794017 1.131682e-02 9.886832e-01
LOC536209       19  58514853 1.566250e-01 8.433750e-01
MGC128049       19  58663486 9.168333e-03 9.908317e-01
SLC39A11        19  58779968 2.893736e-01 7.106264e-01
MAP2K6          19  61707800 1.937674e-01 8.062326e-01
ABCA5           19  61874682 4.656120e-02 9.534388e-01
ABCA6           19  62030252 1.492053e-01 8.507947e-01
LOC521099       19  62300639 5.520917e-01 4.479083e-01
ARSG            19  62370436 1.408400e-01 8.591600e-01
WIPI1           19  62428661 5.000750e-01 4.999250e-01
RGS9            19  62615127 1.430080e-01 8.569920e-01
AXIN2           19  62838099 1.251350e-01 8.748650e-01
LOC615722       19  62930455 1.288657e-01 8.711343e-01
CCDC46          19  63166388 2.633542e-01 7.366458e-01
PRKCA           19  63290603 1.541687e-01 8.458313e-01
CACNG4          19  63677885 1.895571e-01 8.104429e-01
HELZ            19  63761013 4.103213e-02 9.589679e-01
PANK3           20    182607 3.738889e-03 9.962611e-01
LOC615883       20    323402 2.463119e-01 7.536881e-01
CCDC99          20   1364911 2.841650e-01 7.158350e-01
LOC510083       20   1435795 2.223106e-01 7.776894e-01
LCP2            20   2033219 1.047600e-01 8.952400e-01
KCNIP1          20   2285688 1.120919e-01 8.879081e-01
GABRP           20   2591918 4.522000e-02 9.547800e-01
RANBP17         20   2682158 3.871262e-01 6.128738e-01
LOC533085       20   2932466 3.149066e-01 6.850934e-01
FGF18           20   3134800 4.321450e-01 5.678550e-01
FBXW11          20   3585538 7.398100e-01 2.601900e-01
STK10           20   3758719 5.145274e-01 4.854726e-01
UBTD2           20   3903761 6.397125e-02 9.360287e-01
SH3PXD2B        20   4010324 7.892103e-02 9.210790e-01
LOC510912       20   4267775 4.031561e-01 5.968439e-01
ERGIC1          20   4507267 2.663100e-01 7.336900e-01
ATP6V0E1        20   4645022 2.224289e-01 7.775711e-01
LOC513587       20   4684578 1.845378e-01 8.154622e-01
BNIP1           20   4750178 5.500000e-05 9.999450e-01
CPEB4           20   5511782 4.207392e-01 5.792608e-01
NSG2            20   5655391 5.574217e-01 4.425783e-01
LOC519307       20   6597463 1.213043e-01 8.786957e-01
GFM2            20   6674567 8.750025e-01 1.249975e-01
HEXB            20   6723225 1.112000e-01 8.888000e-01
ENC1            20   6839148 3.437020e-01 6.562980e-01
LOC616969       20   7602525 1.011802e-01 8.988198e-01
BTF3            20   8038344 1.190283e-01 8.809717e-01
FCHO2           20   8524907 1.311325e-01 8.688675e-01
LOC787097       20   8553562 3.059690e-01 6.940310e-01
TNPO1           20   8652584 1.461624e-01 8.538376e-01
ZNF366          20   9075145 2.895718e-01 7.104282e-01
PTCD2           20   9182900 7.617333e-02 9.238267e-01
MRPS27          20   9211285 1.797982e-01 8.202017e-01
MAP1B           20   9335975 1.019338e-01 8.980662e-01
BDP1            20   9933448 4.870133e-01 5.129867e-01
SMN1            20  10036227 5.740143e-01 4.259857e-01
NAIP            20  10077051 8.232357e-01 1.767643e-01
OCLN            20  10154019 1.097137e-01 8.902862e-01
MARVELD2        20  10243970 3.339722e-01 6.660278e-01
RAD17           20  10269569 4.980325e-01 5.019675e-01
CCDC125         20  10328240 5.033417e-01 4.966583e-01
CDK7            20  10367267 1.697900e-01 8.302100e-01
SLC30A5         20  10458241 2.501600e-01 7.498400e-01
PIK3R1          20  11330131 6.972154e-02 9.302785e-01
SFRS12          20  13393744 6.666678e-01 3.333322e-01
ERBB2IP         20  13484452 5.000444e-01 4.999556e-01
NLN             20  13703396 2.619796e-01 7.380204e-01
SGTB            20  13810870 3.826978e-01 6.173022e-01
LOC511108       20  13855911 1.260225e-01 8.739775e-01
TRIM23          20  13893276 2.258967e-01 7.741033e-01
CENPK           20  13957089 1.667217e-01 8.332783e-01
ADAMTS6         20  14014051 4.792205e-01 5.207795e-01
CWC27           20  14424219 7.753375e-01 2.246625e-01
SFRS12IP1       20  14686883 9.999967e-01 3.333333e-06
RGS7BP          20  14840709 8.973358e-01 1.026642e-01
RNF180          20  15075474 4.254080e-01 5.745920e-01
IPO11           20  16780563 2.512623e-01 7.487377e-01
ZSWIM6          20  17834648 1.718731e-01 8.281269e-01
NDUFAF2         20  18207968 3.267700e-01 6.732300e-01
ERCC8           20  18372524 4.980800e-01 5.019200e-01
ELOVL7          20  18455122 2.234620e-01 7.765380e-01
DEPDC1B         20  18564605 6.821029e-02 9.317897e-01
PDE4D           20  19351392 3.522468e-01 6.477532e-01
RAB3C           20  20449109 2.802762e-01 7.197238e-01
GPBP1           20  22034154 8.000730e-01 1.999270e-01
MIER3           20  22302280 3.403710e-01 6.596290e-01
MAP3K1          20  22361077 1.301226e-01 8.698774e-01
ANKRD55         20  23009212 3.332777e-01 6.667223e-01
IL31RA          20  23305743 2.795591e-02 9.720441e-01
DDX4            20  23378755 3.037419e-03 9.969626e-01
SLC38A9         20  23463668 3.698400e-01 6.301600e-01
PPAP2A          20  23660949 3.246162e-01 6.753838e-01
SKIV2L2         20  23793486 4.701000e-02 9.529900e-01
DHX29           20  23854106 2.483108e-01 7.516892e-01
CDC20B          20  23981592 2.135023e-01 7.864977e-01
LOC530348       20  24224397 3.410159e-01 6.589841e-01
SNX18           20  24572014 5.882583e-01 4.117417e-01
ARL15           20  24955290 6.841217e-01 3.158783e-01
NDUFS4          20  25408824 6.908606e-01 3.091394e-01
ITGA2           20  25986801 1.901863e-01 8.098137e-01
ITGA1           20  26121845 4.813759e-01 5.186241e-01
PARP8           20  28315398 2.102219e-01 7.897781e-01
LOC785366       20  28683030 2.517412e-01 7.482588e-01
LOC538255       20  29122103 2.211462e-01 7.788538e-01
LOC614882       20  30348451 6.664750e-01 3.335250e-01
NNT             20  31180458 3.609129e-01 6.390871e-01
CCL28           20  31391495 3.398383e-01 6.601617e-01
LOC767877       20  31797175 9.998871e-01 1.128571e-04
GHR             20  31891078 2.560055e-01 7.439945e-01
OXCT1           20  32683445 3.470894e-01 6.529106e-01
PLCXD3          20  33038108 2.226212e-01 7.773788e-01
C6              20  33327920 3.969710e-01 6.030290e-01
LOC518808       20  33459854 9.717730e-02 9.028227e-01
C7              20  33551316 1.544715e-01 8.455285e-01
PRKAA1          20  33687367 1.304262e-01 8.695738e-01
TTC33           20  33722626 9.792818e-02 9.020718e-01
C9              20  35093406 2.896419e-01 7.103581e-01
FYB             20  35247649 2.737090e-01 7.262910e-01
RICTOR          20  35382040 2.769294e-01 7.230706e-01
OSMR            20  35542706 1.548000e-02 9.845200e-01
LIFR            20  35919439 2.662323e-01 7.337677e-01
EGFLAM          20  36003291 1.372473e-01 8.627527e-01
WDR70           20  36706426 2.189605e-01 7.810395e-01
NUP155          20  37002481 4.546364e-01 5.453636e-01
LOC782185       20  37070441 7.666667e-05 9.999233e-01
LOC533903       20  37095865 1.667867e-01 8.332133e-01
LOC505334       20  37142724 1.092308e-04 9.998908e-01
NIPBL           20  37195700 2.514792e-01 7.485208e-01
SLC1A3          20  37596667 1.561219e-01 8.438781e-01
RANBP3L         20  37965954 2.975564e-01 7.024436e-01
LOC614702       20  38028189 2.730732e-01 7.269268e-01
SKP2            20  38083141 2.983700e-01 7.016300e-01
LMBRD2          20  38122117 1.798317e-01 8.201683e-01
UGT3A2          20  38182103 4.281407e-01 5.718593e-01
CAPSL           20  38273793 1.215092e-01 8.784908e-01
IL7R            20  38336499 5.622114e-01 4.377886e-01
SPEF2           20  38406402 2.411142e-01 7.588858e-01
LOC526194       20  38563247 8.987500e-03 9.910125e-01
PRLR            20  39084183 5.746760e-01 4.253240e-01
AGXT2           20  39158372 1.727707e-01 8.272293e-01
DNAJC21         20  39228199 1.270489e-01 8.729511e-01
RAD1            20  39267121 4.050867e-01 5.949133e-01
LOC783234       20  39308172 1.803125e-02 9.819688e-01
RAI14           20  39353859 1.293796e-01 8.706204e-01
C1QTNF3         20  39759263 2.683087e-02 9.731691e-01
SLC45A2         20  39833674 3.350833e-01 6.649167e-01
RXFP3           20  39875365 2.288880e-01 7.711120e-01
ADAMTS12        20  39913282 2.522734e-01 7.477266e-01
NPR3            20  40965547 5.671923e-02 9.432808e-01
ZFR             20  41292332 4.041460e-01 5.958540e-01
LOC541159       20  41424464 2.433333e-04 9.997567e-01
GOLPH3          20  41498054 4.168000e-03 9.958320e-01
PDZD2           20  41564412 3.341935e-01 6.658065e-01
RNASEN          20  42069382 2.410637e-01 7.589363e-01
CDH6            20  42270507 2.829902e-01 7.170098e-01
CDH9            20  46653299 3.775452e-01 6.224548e-01
LOC781080       20  47888661 2.501250e-01 7.498750e-01
CDH10           20  48879742 3.805393e-01 6.194607e-01
LOC528493       20  51246922 4.660414e-01 5.339586e-01
CDH12           20  51506783 1.343257e-01 8.656743e-01
CDH18           20  53410194 1.906299e-01 8.093701e-01
BASP1           20  55969220 8.071108e-02 9.192889e-01
MYO10           20  56294282 2.362700e-01 7.637300e-01
LOC787063       20  56444344 1.548286e-02 9.845171e-01
FAM134B         20  56708813 1.066130e-01 8.933870e-01
ZNF622          20  56767554 2.859590e-01 7.140410e-01
MARCH11         20  57027399 2.847312e-01 7.152688e-01
FBXL7           20  57301571 3.219816e-01 6.780184e-01
ANKH            20  58379787 2.326055e-01 7.673945e-01
LOC508963       20  58564175 2.431468e-01 7.568532e-01
MGC143209       20  58634679 2.580600e-01 7.419400e-01
TRIO            20  58720198 2.210394e-01 7.789606e-01
DNAH5           20  59299211 3.139510e-01 6.860490e-01
LOC783755       20  59543321 3.194909e-02 9.680509e-01
CTNND2          20  61307682 2.703131e-01 7.296869e-01
DAP             20  62632297 2.726179e-01 7.273821e-01
LOC518403       20  62723947 7.812293e-02 9.218771e-01
ROPN1L          20  62913814 2.034350e-01 7.965650e-01
MARCH6          20  62941881 4.408400e-01 5.591600e-01
CMBL            20  63070614 2.424364e-01 7.575636e-01
CCT5            20  63097136 1.191089e-01 8.808911e-01
SEMA5A          20  63976204 2.535466e-01 7.464534e-01
MTRR            20  65428270 1.890082e-01 8.109918e-01
FASTKD3         20  65462300 6.625714e-03 9.933743e-01
ADCY2           20  65508339 2.269515e-01 7.730485e-01
PAPD7           20  66569397 2.100220e-01 7.899780e-01
SRD5A1          20  66682624 1.067900e-01 8.932100e-01
NSUN2           20  66728915 5.001800e-01 4.998200e-01
LOC782502       20  67790187 1.122056e-01 8.877944e-01
ADAMTS16        20  67943707 2.270253e-01 7.729747e-01
LPCAT1          20  71141387 4.674087e-01 5.325913e-01
SLC6A3          20  71182160 5.000875e-01 4.999125e-01
CLPTM1L         20  71236873 8.657143e-04 9.991343e-01
SLC12A7         20  71402237 3.335100e-01 6.664900e-01
NKD2            20  71425002 4.999817e-01 5.000183e-01
LOC506746       20  71498820 6.738000e-02 9.326200e-01
BRD9            20  71511933 8.606222e-02 9.139378e-01
CEP72           20  71606282 7.472333e-02 9.252767e-01
EXOC3           20  71765879 3.334217e-01 6.665783e-01
AHRR            20  71817339 7.873014e-01 2.126986e-01
LOC100137936    21   1662836 7.509537e-01 2.490462e-01
UBE3A           21   2364071 4.715678e-01 5.284322e-01
LOC510723       21   2808400 3.079010e-01 6.920990e-01
GABRB3          21   4000718 8.521367e-02 9.147863e-01
GABRA5          21   4408359 3.469963e-01 6.530037e-01
LOC613670       21   4540875 3.999964e-01 6.000036e-01
CHSY1           21   5439091 2.328920e-01 7.671080e-01
LRRK1           21   5641588 2.742309e-01 7.257691e-01
ALDH1A3         21   5806951 4.293986e-01 5.706014e-01
ASB7            21   6155599 1.262100e-01 8.737900e-01
LASS3           21   6262616 4.655813e-01 5.344187e-01
ADAMTS17        21   6518430 4.476489e-01 5.523511e-01
MEF2A           21   7044190 2.063796e-01 7.936204e-01
LRRC28          21   7435261 2.132889e-01 7.867111e-01
TTC23           21   7604009 5.510412e-01 4.489588e-01
DMN             21   7765758 4.476656e-01 5.523344e-01
LOC619174       21   7968995 2.010788e-01 7.989212e-01
IGF1R           21   8207949 9.315409e-02 9.068459e-01
LOC617726       21   8279357 3.335950e-01 6.664050e-01
LOC781793       21   8382370 1.530000e-01 8.470000e-01
MCTP2           21  12837641 2.290663e-01 7.709337e-01
LOC518756       21  14330953 4.430181e-01 5.569819e-01
CHD2            21  14391443 5.012240e-01 4.987760e-01
FAM174B         21  14694100 1.324762e-01 8.675238e-01
ST8SIA2         21  14881086 5.076893e-01 4.923107e-01
SLCO3A1         21  15206976 2.499803e-01 7.500197e-01
SV2B            21  16215093 6.291130e-01 3.708870e-01
LOC504288       21  16596957 1.664091e-01 8.335909e-01
NTRK3           21  19224753 1.927926e-01 8.072074e-01
LOC515019       21  19501145 5.784420e-01 4.215580e-01
MRPS11          21  19868217 2.724909e-02 9.727509e-01
DET1            21  19928037 2.357422e-01 7.642578e-01
LOC522540       21  20353682 1.572543e-01 8.427457e-01
LOC787514       21  20757312 3.865379e-01 6.134621e-01
ABHD2           21  20999931 2.736520e-01 7.263480e-01
RLBP1           21  21117077 1.417752e-01 8.582248e-01
RHCG            21  21357176 3.735525e-01 6.264475e-01
LOC529868       21  21437407 1.318177e-01 8.681823e-01
AP3S2           21  21682165 2.246383e-01 7.753617e-01
SEMA4B          21  22017103 8.333333e-01 1.666667e-01
BLM             21  22268936 1.889452e-01 8.110548e-01
CRTC3           21  22417423 2.184415e-01 7.815585e-01
IQGAP1          21  22532539 9.060368e-02 9.093963e-01
ZSCAN2          21  22703371 4.909091e-05 9.999509e-01
SEC11A          21  22753856 2.209367e-01 7.790633e-01
ZNF592          21  22836260 1.809277e-01 8.190723e-01
LOC516866       21  22879612 5.454673e-01 4.545327e-01
SLC28A1         21  22949509 1.380140e-01 8.619860e-01
PDE8A           21  23118390 1.981392e-01 8.018608e-01
CPEB1           21  23310278 1.029167e-03 9.989708e-01
LOC784163       21  23429161 3.644227e-01 6.355773e-01
FSD2            21  23503103 1.789792e-01 8.210208e-01
HOMER2          21  23580015 5.016323e-01 4.983677e-01
EFTUD1          21  24421433 4.806338e-01 5.193663e-01
LOC537483       21  24563848 4.682812e-01 5.317188e-01
SH3GL3          21  24978101 6.366936e-01 3.633064e-01
LOC784070       21  25320569 2.890283e-01 7.109717e-01
TM6SF1          21  25396304 4.506108e-01 5.493892e-01
BTBD1           21  25468571 2.516687e-01 7.483313e-01
CTSH            21  25676520 7.872556e-02 9.212744e-01
LOC520039       21  25717304 3.501130e-01 6.498870e-01
LOC784556       21  26157912 3.583244e-01 6.416756e-01
ZFAND6          21  26545315 6.001840e-01 3.998160e-01
FAH             21  26611233 5.688812e-02 9.431119e-01
ARNT2           21  26813723 2.914106e-01 7.085894e-01
FAM108C1        21  27058775 8.260120e-02 9.173988e-01
LOC519047       21  27206078 3.135084e-01 6.864916e-01
IL16            21  27590165 4.487057e-01 5.512943e-01
STARD4          21  27608334 8.452857e-03 9.915471e-01
MTMR15          21  27921833 1.170680e-01 8.829320e-01
MTMR10          21  27949647 1.737067e-01 8.262933e-01
TRPM1           21  27994284 3.431580e-01 6.568420e-01
APBA2           21  28514288 1.543038e-01 8.456962e-01
TJP1            21  28935137 2.562667e-01 7.437333e-01
LOC789855       21  29186562 4.421276e-01 5.578724e-01
TARSL2          21  29297384 1.050585e-01 8.949415e-01
PCSK6           21  29552670 2.017506e-01 7.982494e-01
SNRPA1          21  29686602 1.667300e-01 8.332700e-01
CHRNA7          21  30085482 1.684530e-01 8.315470e-01
LOC789946       21  30597756 1.305341e-01 8.694659e-01
LOC504694       21  30838550 2.113753e-01 7.886247e-01
TBC1D2B         21  30901355 2.424172e-01 7.575828e-01
ACSBG1          21  31081210 1.335593e-01 8.664407e-01
LOC539404       21  31356034 3.052480e-01 6.947520e-01
AGPHD1          21  31410460 3.404633e-01 6.595367e-01
CHRNA5          21  31468930 6.272962e-01 3.727038e-01
CHRNB4          21  31517905 1.346222e-01 8.653778e-01
UBE2Q2          21  31650613 5.042883e-01 4.957117e-01
FBXO22          21  31719792 2.892357e-01 7.107643e-01
LOC536930       21  31865183 5.302693e-01 4.697307e-01
ETFA            21  31993561 9.997747e-01 2.252941e-04
LOC100140107    21  32119934 9.999893e-01 1.066667e-05
LOC534495       21  32212044 8.301810e-01 1.698190e-01
PSTPIP1         21  32645973 2.139945e-01 7.860055e-01
LOC786652       21  32775240 1.058832e-01 8.941168e-01
HMG20A          21  33084547 3.570314e-01 6.429686e-01
CSPG4           21  33576872 3.938988e-01 6.061013e-01
SNUPN           21  33667183 3.750263e-01 6.249737e-01
PTPN9           21  33704019 4.400261e-02 9.559974e-01
SIN3A           21  33798365 1.827545e-01 8.172455e-01
MAN2C1          21  33845845 6.314286e-04 9.993686e-01
PPCDC           21  34062578 1.419813e-01 8.580187e-01
SCAMP5          21  34089683 2.218425e-01 7.781575e-01
SCAMP2          21  34207411 6.257525e-01 3.742475e-01
CSK             21  34265474 2.872529e-01 7.127471e-01
EDC3            21  34384409 8.526400e-02 9.147360e-01
CLK3            21  34439874 2.750000e-05 9.999725e-01
ARID3B          21  34477368 3.350467e-01 6.649533e-01
SEMA7A          21  34627997 2.712000e-02 9.728800e-01
STRA6           21  34881977 2.013310e-01 7.986690e-01
LOC100138545    21  34972450 6.235656e-01 3.764344e-01
LOXL1           21  35060025 2.016214e-02 9.798379e-01
STXBP6          21  35414951 3.883593e-01 6.116407e-01
NOVA1           21  37113952 7.006900e-01 2.993100e-01
PRKD1           21  40537347 2.961723e-01 7.038277e-01
LOC100140328    21  41705361 2.044247e-01 7.955753e-01
COCH            21  41946497 3.348400e-01 6.651600e-01
STRN3           21  41966668 3.110966e-01 6.889034e-01
AP4S1           21  42072410 2.929700e-01 7.070300e-01
LOC536240       21  42140422 9.102818e-02 9.089718e-01
LOC507297       21  42258335 4.075657e-01 5.924343e-01
NUBPL           21  42475621 2.955568e-01 7.044432e-01
LOC788978       21  42937146 5.548944e-01 4.451056e-01
AKAP6           21  43133343 3.835514e-01 6.164486e-01
NPAS3           21  44442919 4.054957e-01 5.945043e-01
EGLN3           21  44809990 2.803509e-01 7.196491e-01
Cbp146          21  45535819 8.775800e-01 1.224200e-01
MGC142695       21  45697694 5.735722e-01 4.264278e-01
SRP54           21  45733922 8.999050e-01 1.000950e-01
PPP2R3C         21  45797406 5.042733e-01 4.957267e-01
LOC532995       21  45821016 5.779882e-01 4.220118e-01
PSMA6           21  45976796 6.348400e-01 3.651600e-01
RALGAPA1        21  46204512 4.985408e-01 5.014592e-01
BRMS1L          21  46443654 9.986757e-01 1.324286e-03
SLC25A21        21  47311306 3.378152e-01 6.621848e-01
LOC517396       21  48252032 6.024505e-01 3.975495e-01
SEC23A          21  49489290 4.338175e-01 5.661825e-01
SIP1            21  49575422 1.970267e-01 8.029733e-01
TRAPPC6B        21  49597756 2.966714e-02 9.703329e-01
CTAGE5          21  49665319 4.283817e-01 5.716183e-01
LRFN5           21  51774952 4.350471e-01 5.649529e-01
LOC540222       21  55209269 5.806475e-01 4.193525e-01
PRPF39          21  55290603 1.057822e-01 8.942178e-01
FANCM           21  55337516 2.770000e-03 9.972300e-01
LOC507661       21  55403542 1.648059e-01 8.351941e-01
TGM5            21  55515652 4.559178e-01 5.440822e-01
TGM7            21  55556125 6.360433e-01 3.639567e-01
ADAL            21  55611115 1.438300e-01 8.561700e-01
TUBGCP4         21  55642640 2.378793e-01 7.621207e-01
MAP1A           21  55810319 3.127533e-01 6.872467e-01
PPIP5K1         21  55834366 8.499417e-02 9.150058e-01
PDIA3           21  55926153 2.567314e-01 7.432686e-01
MFAP1           21  55977287 1.697400e-01 8.302600e-01
LOC515302       21  55989087 2.868883e-01 7.131117e-01
FRMD5           21  56047559 2.477180e-01 7.522820e-01
GPR68           21  56587199 1.390667e-02 9.860933e-01
CCDC88C         21  56633402 1.081180e-01 8.918820e-01
SMEK1           21  56801600 3.326533e-01 6.673467e-01
TC2N            21  57081408 2.997338e-01 7.002662e-01
FBLN5           21  57154652 2.956678e-01 7.043322e-01
LOC786759       21  57262505 3.546850e-01 6.453150e-01
CPSF2           21  57396623 3.346400e-01 6.653600e-01
SLC24A4         21  57597798 3.446944e-01 6.553056e-01
RIN3            21  57910003 1.772853e-01 8.227147e-01
LGMN            21  57964476 3.630436e-01 6.369564e-01
GOLGA5          21  58071507 5.049010e-01 4.950990e-01
CHGA            21  58166894 8.318883e-01 1.681117e-01
ITPK1           21  58181184 4.854268e-01 5.145732e-01
UBR7            21  58427934 1.198650e-01 8.801350e-01
LOC537528       21  58680150 3.314337e-01 6.685663e-01
PRIMA1          21  58949266 2.113624e-01 7.886376e-01
LOC540449       21  59112711 1.724929e-01 8.275071e-01
ASB2            21  59125409 2.871821e-02 9.712818e-01
OTUB2           21  59237365 3.002588e-02 9.699741e-01
DDX24           21  59256858 7.600000e-04 9.992400e-01
LOC514011       21  59275661 8.331000e-02 9.166900e-01
ISG12(B)        21  59310485 4.607644e-01 5.392356e-01
LOC537521       21  59397485 1.729269e-01 8.270731e-01
LOC513746       21  59519043 4.807513e-01 5.192488e-01
SERPINA12       21  59709942 3.997143e-03 9.960029e-01
LOC784511       21  59865561 9.540143e-02 9.045986e-01
LOC513044       21  60456286 5.680329e-01 4.319671e-01
DICER1          21  61514529 2.353512e-01 7.646488e-01
LOC505010       21  61619393 4.791333e-03 9.952087e-01
LOC520207       21  61855677 1.810988e-01 8.189012e-01
GLRX5           21  61986946 1.574622e-01 8.425378e-01
LOC617871       21  62508169 1.356857e-01 8.643143e-01
BDKRB2          21  62701283 2.335229e-01 7.664771e-01
LOC519961       21  62814278 4.335200e-01 5.664800e-01
AK7             21  62901621 3.733626e-01 6.266374e-01
PAPOLA          21  62982063 4.546073e-01 5.453927e-01
VRK1            21  63262910 4.234347e-01 5.765653e-01
BCL11B          21  65850909 7.301843e-01 2.698157e-01
SETD3           21  66064177 2.771530e-01 7.228470e-01
CCDC85C         21  66177498 1.853114e-01 8.146886e-01
CYP46A1         21  66323095 1.410065e-01 8.589935e-01
EML1            21  66361554 2.557714e-01 7.442286e-01
EVL             21  66676874 3.839150e-01 6.160850e-01
DEGS2           21  66745104 1.686617e-01 8.313383e-01
YY1             21  66821546 5.713986e-01 4.286014e-01
WARS            21  66889369 9.479786e-02 9.052021e-01
WDR25           21  66916247 2.502239e-01 7.497761e-01
PPP2R5C         21  68377405 6.428973e-01 3.571027e-01
LOC537748       21  68509469 9.999647e-01 3.533333e-05
WDR20           21  68643399 4.346752e-01 5.653248e-01
RAGE            21  68709767 7.772711e-01 2.227289e-01
LOC530121       21  68842659 3.134925e-01 6.865075e-01
RCOR1           21  69030650 5.325670e-01 4.674330e-01
TRAF3           21  69229505 3.201175e-01 6.798825e-01
LOC508226       21  69285587 3.849046e-01 6.150954e-01
EIF5            21  69637166 1.494600e-01 8.505400e-01
LOC534872       21  69696153 8.486083e-02 9.151392e-01
LOC789051       21  69764475 1.062622e-01 8.937378e-01
C14orf153       21  69847985 3.322941e-03 9.966771e-01
KLC1            21  69897611 2.033105e-02 9.796689e-01
PPP1R13B        21  69985007 2.068664e-01 7.931336e-01
LOC525070       21  70159130 2.908014e-01 7.091986e-01
TMEM179         21  70716884 6.393662e-01 3.606338e-01
ADSSL1          21  70847840 4.120133e-01 5.879867e-01
LOC522044       21  70933315 7.164309e-01 2.835691e-01
BRF1            21  71187073 2.427464e-01 7.572536e-01
MGC137676       21  71351864 2.428667e-02 9.757133e-01
URGCP           22    222302 4.442367e-01 5.557633e-01
UBE2D4          22    322490 3.099163e-01 6.900837e-01
DBNL            22    359506 8.183717e-01 1.816283e-01
ECOP            22    505031 4.158053e-01 5.841947e-01
LANCL2          22    700161 2.285300e-01 7.714700e-01
EGFR            22    891657 3.089632e-01 6.910368e-01
SEC61G          22   1445576 2.990000e-03 9.970100e-01
NEK10           22   1601285 3.921872e-01 6.078128e-01
SLC4A7          22   1748654 2.567886e-01 7.432114e-01
CMC1            22   2687429 3.269173e-01 6.730827e-01
AZI2            22   2767664 2.228426e-01 7.771574e-01
ZCWPW2          22   2895802 3.197744e-01 6.802256e-01
LOC789684       22   3055879 4.193487e-01 5.806513e-01
RBMS3           22   3900601 2.278210e-01 7.721790e-01
TGFBR2          22   5144693 2.476467e-01 7.523533e-01
GADL1           22   5265035 1.489146e-01 8.510854e-01
STT3B           22   6090669 1.566748e-01 8.433252e-01
LOC507708       22   6205289 2.024232e-01 7.975768e-01
GPD1L           22   6668509 1.514762e-03 9.984852e-01
CMTM8           22   6789911 3.511849e-01 6.488151e-01
CMTM7           22   6894057 5.420571e-02 9.457943e-01
CMTM6           22   7002972 2.705286e-02 9.729471e-01
DYNC1LI1        22   7045787 1.431514e-01 8.568486e-01
CNOT10          22   7186161 2.978085e-01 7.021915e-01
TRIM71          22   7283491 2.695260e-01 7.304740e-01
GLB1            22   7417477 2.283235e-01 7.716765e-01
CRTAP           22   7536562 7.257000e-02 9.274300e-01
FBXL2           22   7646125 3.644407e-01 6.355593e-01
LOC785419       22   7721086 3.356827e-01 6.643173e-01
CLASP2          22   7811244 1.062406e-01 8.937594e-01
PDCD6IP         22   8091320 6.329500e-02 9.367050e-01
STAC            22  10160130 8.185203e-02 9.181480e-01
LRRFIP2         22  10390155 2.691939e-01 7.308061e-01
MLH1            22  10493668 9.479818e-02 9.052018e-01
LOC509859       22  10684294 3.330644e-01 6.669356e-01
GOLGA4          22  10823554 2.300833e-01 7.699167e-01
ITGA9           22  10952578 2.501188e-01 7.498812e-01
CTDSPL          22  11390595 5.976805e-01 4.023195e-01
DLEC1           22  11546920 3.677905e-01 6.322095e-01
OXSR1           22  11673508 8.842625e-02 9.115737e-01
XYLB            22  11813459 2.759057e-01 7.240943e-01
ACVR2B          22  11863783 8.210283e-01 1.789717e-01
ENDOGL1         22  11906427 4.508900e-01 5.491100e-01
SCN5A           22  12016850 1.295368e-01 8.704633e-01
SCN11A          22  12274753 3.214376e-01 6.785624e-01
WDR48           22  12416707 3.586736e-01 6.413264e-01
LOC540604       22  12483493 2.144091e-02 9.785591e-01
CX3CR1          22  12613623 2.240886e-01 7.759114e-01
MOBP            22  12767422 7.884736e-01 2.115264e-01
MYRIP           22  12999134 2.018166e-01 7.981834e-01
LOC785857       22  13152927 3.294212e-01 6.705788e-01
ENTPD3          22  13274084 3.348783e-01 6.651217e-01
ZNF619          22  13346227 1.107086e-01 8.892914e-01
CTNNB1          22  13844220 1.978509e-01 8.021491e-01
ULK4            22  13894078 2.512508e-01 7.487492e-01
TRAK1           22  15083473 1.757831e-01 8.242169e-01
VIPR1           22  15281286 1.073818e-01 8.926182e-01
C3orf39         22  15689803 5.037467e-01 4.962533e-01
LOC536909       22  15865429 4.349750e-01 5.650250e-01
ANO10           22  15934253 2.451184e-01 7.548816e-01
C22H3ORF23      22  16309682 4.916341e-01 5.083659e-01
KIF15           22  16554911 4.121800e-01 5.878200e-01
IRAK2           22  16696579 8.098923e-02 9.190108e-01
VHL             22  16759326 3.633333e-04 9.996367e-01
FANCD2          22  16783711 1.342375e-01 8.657625e-01
MTMR14          22  17070031 2.006570e-01 7.993430e-01
LHFPL4          22  17131418 1.117133e-01 8.882867e-01
SETD5           22  17176224 3.138031e-01 6.861969e-01
SRGAP3          22  17373948 1.161294e-01 8.838706e-01
RAD18           22  17631472 1.256112e-01 8.743888e-01
LOC787021       22  17854084 4.416160e-02 9.558384e-01
LMCD1           22  17963315 3.211164e-01 6.788836e-01
GRM7            22  18701754 3.423946e-01 6.576054e-01
EDEM1           22  21268352 1.251650e-01 8.748350e-01
ARL8B           22  21330404 2.729291e-01 7.270709e-01
ITPR1           22  21614894 2.705313e-01 7.294687e-01
SUMF1           22  21998757 1.639077e-01 8.360923e-01
LOC787943       22  22033915 2.205233e-01 7.794767e-01
CRBN            22  23234064 4.963600e-01 5.036400e-01
TRNT1           22  23252219 5.530780e-01 4.469220e-01
IL5RA           22  23275874 1.096135e-01 8.903865e-01
CNTN4           22  23360309 2.739997e-01 7.260003e-01
CNTN6           22  25054253 1.882040e-01 8.117960e-01
CHL1            22  26113131 2.430471e-01 7.569529e-01
CNTN3           22  27249502 2.615031e-01 7.384969e-01
PDZRN3          22  28238412 2.485112e-01 7.514888e-01
PPP4R2          22  28777946 4.862500e-04 9.995137e-01
SHQ1            22  28952456 8.360414e-02 9.163959e-01
RYBP            22  29306754 3.342093e-01 6.657907e-01
LOC100138671    22  30186339 2.364788e-01 7.635212e-01
FOXP1           22  30411495 1.844927e-01 8.155073e-01
MITF            22  31735862 4.807500e-02 9.519250e-01
LMOD3           22  32534554 1.984983e-01 8.015017e-01
C22H3ORF64      22  32650550 1.962108e-01 8.037892e-01
[truncated: 74,801 more chars]
